# Supplementary material for: The Analysis of Solanum lycopersicum Sap Dark Proteome Reveals Ordered and Disordered Protein Abundance
Source: Curr Issues Mol Biol. 2025 Sep 18;47(9):769. doi: 10.3390/cimb47090769 (PMC12468555; doi:10.3390/cimb47090769)
Supplement: Supplementary file 1 [file cimb-47-00769-s001.zip]

Archive with 4 entries (4 files):
- Supp3__blastp_results_dark_proteome_s_licopersicum.xlsx
- Supp4_pfam_results_dark_proteome_s_lycopersicum.xlsx
- supp_table_1.pdf
- supp_table_2.pdf
