# Supplementary material for: The Analysis of Solanum lycopersicum Sap Dark Proteome Reveals Ordered and Disordered Protein Abundance
Source: Curr Issues Mol Biol. 2025 Sep 18;47(9):769. doi: 10.3390/cimb47090769 (PMC12468555; doi:10.3390/cimb47090769)
Supplement: Supplementary file 1 [file cimb-47-00769-s001.zip › Supp3__blastp_results_dark_proteome_s_licopersicum.xlsx]

## Sheet: blastp_results_dark_proteome_s_
Dark proteome sequence ID	Plant Protein Sequence ID from UniProt	percentage of identity	alignment length	number of mismatches	number of gap openings	start of alignment in query	end of alignment in query	start of alignment in subject	end of alignment in subject	expect value	bit score
Solyc00g210860.1.1	gi|255588412|ref|XP_002534597.1	50	84	42	0	3	86	2	85	2.91e-16	71.6
Solyc00g281110.1.1	gi|675895205|ref|YP_009049679.1	99.18	122	1	0	1	122	1	122	3.51e-84	246
Solyc00g500110.1.1	gi|57013878|ref|YP_173352.1	79.808	104	4	1	48	134	11	114	5.34e-40	136
Solyc00g112190.2.1	gi|57013997|ref|YP_173468.1	96.296	81	3	0	132	212	1	81	4.7e-48	161
Solyc00g244300.1.1	gi|570699896|ref|YP_008992291.1	92.405	79	6	0	1	79	1	79	4.02e-47	150
Solyc00g023570.1.1	gi|723693015|ref|XP_010319885.1	70.213	47	14	0	26	72	38	84	3.4e-16	73.2
Solyc00g014810.1.1	gi|255550644|ref|XP_002516371.1	87.879	33	4	0	1	33	173	205	3.28e-12	63.9
Solyc00g014790.2.1	gi|57013920|ref|YP_173393.1	97.917	96	2	0	6	101	1	96	5.45e-63	192
Solyc00g500215.1.1	gi|723691190|ref|XP_010319668.1	75	88	22	0	1	88	13	100	3.37e-36	125
Solyc00g020020.2.1	gi|346683153|ref|YP_004842085.1	64.368	87	26	3	5	88	46	130	8.19e-24	95.9
Solyc00g500259.1.1	gi|57013997|ref|YP_173468.1	61.905	189	5	2	226	347	14	202	5.41e-64	206
Solyc00g500338.1.1	gi|970041130|ref|XP_015081957.1	64.634	82	29	0	3	84	26	107	9.4e-31	110
Solyc01g005590.2.1	gi|723656018|ref|XP_010316319.1	100	61	0	0	1	61	1	61	1.72e-32	110
Solyc01g007200.2.1	gi|460365395|ref|XP_004228588.1	100	224	0	0	1	224	1	224	1.18e-166	462
Solyc01g009795.1.1	gi|969999154|ref|XP_015081211.1	77.143	35	8	0	12	46	25	59	4.03e-12	61.2
Solyc01g010060.2.1	gi|460365061|ref|XP_004228424.1	100	140	0	0	64	203	1	140	2.53e-98	286
Solyc01g150108.1.1	gi|970033764|ref|XP_015078185.1	82.667	75	13	0	1	75	41	115	2.8e-35	123
Solyc01g010180.3.1	gi|460365051|ref|XP_004228419.1	100	173	0	0	1	173	1	173	5.48e-126	355
Solyc01g010550.1.1	gi|971574528|ref|XP_006360823.2	88.506	87	10	0	4	90	247	333	5.78e-51	172
Solyc01g011170.1.1	gi|971576566|ref|XP_015158214.1	48.077	104	39	3	92	180	72	175	1.54e-14	74.3
Solyc01g011170.1.1	gi|971576566|ref|XP_015158214.1	66.667	48	16	0	2	49	127	174	1.08e-12	69.3
Solyc01g011460.3.1	gi|723754201|ref|XP_010314942.1	75.701	107	25	1	44	149	609	715	1.88e-44	159
Solyc01g011465.1.1	gi|723654589|ref|XP_010320608.1	95.062	81	4	0	11	91	2	82	1.87e-49	156
Solyc01g014010.1.1	gi|971580126|ref|XP_015159144.1	63.636	55	20	0	1	55	144	198	2.5e-12	65.9
Solyc01g014620.1.1	gi|723654508|ref|XP_010319065.1	83.333	84	13	1	1	83	1	84	8.41e-28	103
Solyc01g014980.4.1	gi|971580126|ref|XP_015159144.1	73.438	64	16	1	37	100	162	224	1.08e-22	95.9
Solyc01g014990.3.1	gi|723656317|ref|XP_010317213.1	98.734	158	2	0	1	158	1	158	2.22e-103	302
Solyc01g015035.1.1	gi|970015652|ref|XP_015068889.1	77.876	226	23	2	1	199	22	247	2.68e-112	326
Solyc01g016300.1.1	gi|970007209|ref|XP_015064478.1	60.92	87	29	2	14	100	108	189	1.84e-22	96.3
Solyc01g016590.1.1	gi|971554541|ref|XP_015165197.1	68.085	47	11	1	1	43	1	47	1.73e-12	63.9
Solyc01g017870.2.1	gi|697110956|ref|XP_009609352.1	50.549	91	42	2	1	88	1	91	1.27e-23	90.5
Solyc01g017960.1.1	gi|970034085|ref|XP_015078349.1	40	435	235	9	99	527	13	427	1.02e-31	133
Solyc01g017960.1.1	gi|970034085|ref|XP_015078349.1	36.726	452	240	12	162	595	4	427	4.22e-29	125
Solyc01g017960.1.1	gi|970034085|ref|XP_015078349.1	35.695	367	186	7	313	637	11	369	1.77e-25	115
Solyc01g017960.1.1	gi|970034085|ref|XP_015078349.1	40	405	197	11	248	628	12	394	2.92e-25	114
Solyc01g017960.1.1	gi|970034085|ref|XP_015078349.1	33.949	433	222	14	9	385	1	425	1.15e-21	103
Solyc01g017960.1.1	gi|970034085|ref|XP_015078349.1	38.813	219	106	5	435	639	11	215	1.67e-13	78.6
Solyc01g017960.1.1	gi|970034085|ref|XP_015078349.1	37.778	315	146	10	355	639	7	301	2.47e-13	78.2
Solyc01g017960.1.1	gi|970034085|ref|XP_015078349.1	33.21	271	127	7	385	635	5	241	1.26e-11	72.8
Solyc01g017970.1.1	gi|970034085|ref|XP_015078349.1	32.477	428	253	7	20	425	12	425	6.56e-24	109
Solyc01g017970.1.1	gi|970034085|ref|XP_015078349.1	35.55	391	202	9	165	517	13	391	5.67e-23	107
Solyc01g017970.1.1	gi|970034085|ref|XP_015078349.1	39.456	441	227	11	99	525	13	427	6.34e-22	103
Solyc01g017970.1.1	gi|970034085|ref|XP_015078349.1	36.264	455	232	12	57	493	13	427	8.92e-19	94.4
Solyc01g020100.3.1	gi|971541032|ref|XP_015161867.1	66.667	81	27	0	10	90	1	81	2.84e-31	115
Solyc01g020245.1.1	gi|970040257|ref|XP_015081505.1	95.385	65	3	0	36	100	1	65	9.52e-25	101
Solyc01g020575.1.1	gi|723750592|ref|XP_010314232.1	74	50	12	1	3	51	12	61	4.49e-16	73.6
Solyc01g021610.1.1	gi|970066804|ref|XP_015060445.1	33.068	251	122	5	38	244	13	261	6.96e-20	93.2
Solyc01g044275.1.1	gi|971548993|ref|XP_015163823.1	38.621	145	70	3	41	173	384	521	4.42e-14	74.3
Solyc01g056730.3.1	gi|460366367|ref|XP_004229054.1	100	83	0	0	1	83	1	83	4.89e-51	166
Solyc01g056770.1.1	gi|971548948|ref|XP_015163806.1	90	60	6	0	7	66	197	256	2.13e-19	83.2
Solyc01g057350.1.1	gi|723657236|ref|XP_010319393.1	100	164	0	0	25	188	2	165	9.42e-118	335
Solyc01g057585.1.1	gi|723658334|ref|XP_010321514.1	67.045	88	29	0	1	88	185	272	1.19e-30	117
Solyc01g057600.3.1	gi|970000565|ref|XP_015088870.1	83.784	74	0	1	15	76	50	123	2.92e-33	115
Solyc01g057855.1.1	gi|970045835|ref|XP_015084402.1	67.315	257	42	3	5	219	248	504	1.95e-91	288
Solyc01g057903.1.1	gi|723737252|ref|XP_010327594.1	49.708	171	58	2	1	143	69	239	1.24e-41	148
Solyc01g058175.1.1	gi|970051170|ref|XP_015087162.1	66.667	75	16	1	14	79	27	101	2.67e-25	98.2
Solyc01g058340.1.1	gi|723658334|ref|XP_010321514.1	58.416	202	20	2	1	138	185	386	3.34e-62	202
Solyc01g059820.1.1	gi|971572460|ref|XP_015169965.1	50.649	77	15	3	1	58	24	96	8.13e-12	64.7
Solyc01g060187.1.1	gi|970040133|ref|XP_015081432.1	92.105	38	3	0	1	38	244	281	7.96e-15	70.9
Solyc01g060220.1.1	gi|723657478|ref|XP_010319784.1	100	94	0	0	1	94	314	407	1.47e-62	199
Solyc01g060250.2.1	gi|723656917|ref|XP_010318862.1	100	73	0	0	1	73	1	73	8.89e-41	146
Solyc01g065930.1.1	gi|723658334|ref|XP_010321514.1	100	164	0	0	1	164	137	300	3.97e-111	333
Solyc01g065930.1.1	gi|723658334|ref|XP_010321514.1	95.69	116	5	0	157	272	372	487	7.25e-75	241
Solyc01g066210.1.1	gi|723658334|ref|XP_010321514.1	91.228	114	10	0	1	114	185	298	4.78e-66	211
Solyc01g066230.1.1	gi|723658498|ref|XP_010321850.1	56.41	273	40	4	1	194	27	299	1.9e-92	276
Solyc01g066230.1.1	gi|723658498|ref|XP_010321850.1	41.489	94	46	3	1	94	1	85	1.48e-11	67
Solyc01g066235.1.1	gi|970000705|ref|XP_015054799.1	92.857	84	6	0	1	84	116	199	1.26e-46	160
Solyc01g066235.1.1	gi|970000705|ref|XP_015054799.1	92.857	84	6	0	1	84	1	84	1.31e-45	157
Solyc01g066320.1.1	gi|969999087|ref|XP_015080426.1	87.667	300	23	2	1	298	1	288	2.15e-174	489
Solyc01g066330.1.1	gi|969999087|ref|XP_015080426.1	89.667	300	19	1	1	300	1	288	1.04e-178	500
Solyc01g066350.1.1	gi|970000743|ref|XP_015054945.1	97.656	128	3	0	1	128	1	128	3.91e-84	251
Solyc01g067690.4.1	gi|723657952|ref|XP_010321036.1	100	66	0	0	1	66	388	453	1.25e-39	139
Solyc01g067940.2.1	gi|115452507|ref|NP_001049854.1	45.679	81	44	0	55	135	1	81	8.91e-17	80.5
Solyc01g068520.1.1	gi|971549391|ref|XP_015163939.1	74.194	62	13	1	1	59	1	62	6.26e-20	83.2
Solyc01g080320.3.1	gi|723658901|ref|XP_010322816.1	98.095	105	2	0	1	105	34	138	4.71e-66	206
Solyc01g080740.1.1	gi|723659053|ref|XP_010323055.1	100	245	0	0	47	291	132	376	7.97e-175	503
Solyc01g081033.1.1	gi|723659225|ref|XP_010323272.1	90.511	137	1	1	1	125	1	137	1.71e-86	254
Solyc01g081185.1.1	gi|723659225|ref|XP_010323272.1	91.111	135	0	1	1	123	1	135	8.88e-86	252
Solyc01g073980.1.1	gi|970051064|ref|XP_015087095.1	65.089	338	98	7	1	322	1	334	5e-133	388
Solyc01g086780.1.1	gi|971571667|ref|XP_015169757.1	75.789	190	24	5	1	170	1	188	1.36e-65	222
Solyc01g086790.1.1	gi|970051064|ref|XP_015087095.1	77.311	119	26	1	4	121	216	334	2.28e-55	181
Solyc01g087005.1.1	gi|969999180|ref|XP_015081334.1	81.356	59	11	0	2	60	36	94	5.17e-27	99.4
Solyc01g087020.2.1	gi|255544204|ref|XP_002513164.1	53.333	60	26	1	4	61	8	67	1.08e-11	58.5
Solyc01g087860.2.1	gi|723660043|ref|XP_010324772.1	100	171	0	0	1	171	1	171	6.77e-125	352
Solyc01g088105.1.1	gi|697160020|ref|XP_009588786.1	52.475	101	34	4	1	90	1	98	7.84e-16	71.6
Solyc01g088120.1.1	gi|697160020|ref|XP_009588786.1	59	100	30	4	10	98	4	103	3.74e-15	70.5
Solyc01g088460.3.1	gi|460367681|ref|XP_004229699.1	100	53	0	0	1	53	1	53	1.72e-27	102
Solyc01g088540.1.1	gi|970056845|ref|XP_015055066.1	55.502	209	90	1	1	206	1	209	5.84e-81	245
Solyc01g090540.1.1	gi|697137288|ref|XP_009622739.1	43.725	247	111	8	1	228	4	241	1.22e-53	179
Solyc01g090960.2.1	gi|723660587|ref|XP_010325601.1	100	105	0	0	1	105	1	105	1.65e-73	217
Solyc01g091490.3.1	gi|460367934|ref|XP_004229825.1	100	113	0	0	1	113	1	113	6.77e-77	226
Solyc01g094160.1.1	gi|565354168|ref|XP_006343989.1	40.351	114	68	0	1	114	234	347	5.01e-11	63.9
Solyc01g094510.2.1	gi|723661035|ref|XP_004231184.2	98.413	126	2	0	1	126	1	126	2.18e-84	248
Solyc01g094705.1.1	gi|970065655|ref|XP_015059787.1	68.675	83	26	0	1	83	40	122	2.5e-33	115
Solyc01g094727.1.1	gi|723661177|ref|XP_010326480.1	99.356	466	0	1	3	465	226	691	0	947
Solyc01g095560.3.1	gi|723661448|ref|XP_010326867.1	100	110	0	0	1	110	1	110	7.65e-76	224
Solyc01g097080.1.1	gi|723661931|ref|XP_010327588.1	100	263	0	0	1	263	309	571	0	529
Solyc01g097100.1.1	gi|723661937|ref|XP_010327597.1	100	430	0	0	1	430	1	430	0	890
Solyc01g098620.2.1	gi|565392370|ref|XP_006361877.1	89.754	244	23	1	1	244	1	242	9.02e-150	421
Solyc01g100915.1.1	gi|970015738|ref|XP_015068942.1	72.727	44	12	0	45	88	31	74	1.89e-12	65.5
Solyc01g150152.1.1	gi|595831007|ref|XP_007206184.1	47.222	72	20	1	4	75	41	94	2.9e-13	65.1
Solyc01g102420.1.1	gi|969999300|ref|XP_015081988.1	98.02	101	2	0	8	108	1	101	2.22e-68	204
Solyc01g150160.1.1	gi|723664143|ref|XP_010314929.1	90.123	81	7	1	44	124	36	115	3e-46	150
Solyc01g105250.1.1	gi|971578880|ref|XP_015158820.1	54.545	66	17	2	42	107	49	101	5.94e-11	62.4
Solyc01g105820.3.1	gi|723664631|ref|XP_010315131.1	100	247	0	0	1	247	524	770	4.98e-175	505
Solyc01g106300.3.1	gi|566206079|ref|XP_006374302.1	62.903	62	21	2	7	67	5	65	7.6e-11	56.6
Solyc01g106310.3.1	gi|566206079|ref|XP_006374302.1	72.727	66	14	2	6	71	4	65	2.54e-16	70.5
Solyc01g106550.1.1	gi|723662624|ref|XP_004230197.2	67.857	112	32	1	14	121	1	112	4.84e-43	143
Solyc01g107570.1.1	gi|698539064|ref|XP_009765331.1	57.647	85	30	4	1	81	30	112	8.1e-20	81.3
Solyc01g108710.3.1	gi|698478859|ref|XP_009786559.1	51.667	60	23	1	1	54	1	60	9.51e-14	63.2
Solyc01g109090.2.1	gi|697095936|ref|XP_009613876.1	64.103	78	21	4	1	73	1	76	8.53e-19	77.4
Solyc01g109440.2.1	gi|723665811|ref|XP_010315300.1	100	86	0	0	13	98	1	86	1.76e-54	173
Solyc02g043965.1.1	gi|723751525|ref|XP_010314401.1	92	50	4	0	1	50	502	551	1.85e-22	94.4
Solyc02g050265.1.1	gi|970008837|ref|XP_015065296.1	86.567	67	7	1	1	65	100	166	2.55e-32	113
Solyc02g005003.1.1	gi|723667190|ref|XP_010315524.1	100	110	0	0	1	110	1	110	3.78e-72	219
Solyc02g005330.1.1	gi|565367447|ref|XP_006350377.1	51.429	140	39	4	16	154	289	400	5.56e-28	114
Solyc02g005330.1.1	gi|565367447|ref|XP_006350377.1	56.863	51	22	0	17	67	402	452	3.35e-13	72.4
Solyc02g005360.3.1	gi|697141857|ref|XP_009625043.1	45.192	208	105	2	98	305	19	217	1.56e-47	165
Solyc02g020930.1.1	gi|971576230|ref|XP_015170923.1	48.529	68	35	0	4	71	156	223	9.31e-14	70.5
Solyc02g020970.1.1	gi|971540009|ref|XP_015161609.1	86.713	143	19	0	1	143	241	383	5.99e-73	228
Solyc02g021167.1.1	gi|971561968|ref|XP_015167085.1	63.441	93	31	1	7	96	93	185	1.69e-33	119
Solyc02g021250.1.1	gi|723667675|ref|XP_010315607.1	100	107	0	0	1	107	1	107	9.85e-75	221
Solyc02g023940.3.1	gi|723668432|ref|XP_010315747.1	97.156	211	6	0	8	218	127	337	3.3e-148	424
Solyc02g150111.1.1	gi|971576319|ref|XP_015170948.1	89.583	48	5	0	2	49	116	163	8.76e-21	89.7
Solyc02g030135.1.1	gi|971548713|ref|XP_015163755.1	49.091	110	54	2	1	108	15	124	5.39e-22	89.4
Solyc02g030317.1.1	gi|971553489|ref|XP_015164962.1	51.282	78	24	1	22	85	1	78	1.99e-15	70.5
Solyc02g030330.1.1	gi|723737215|ref|XP_010327580.1	83.333	78	13	0	1	78	1	78	6.21e-41	141
Solyc02g032740.1.1	gi|971583466|ref|XP_015160021.1	61.765	68	24	1	1	66	259	326	2.18e-11	63.5
Solyc02g032760.1.1	gi|460371690|ref|XP_004231668.1	76.19	42	10	0	1	42	177	218	1.12e-11	62.8
Solyc02g032845.1.1	gi|971570449|ref|XP_015169427.1	68.085	47	15	0	51	97	23	69	2.1e-16	76.3
Solyc02g033030.3.1	gi|970056829|ref|XP_015055057.1	60	55	22	0	2	56	49	103	4.88e-16	72.8
Solyc02g033090.1.1	gi|970009421|ref|XP_015065590.1	93.333	30	2	0	1	30	1	30	1.17e-13	65.5
Solyc02g150116.1.1	gi|970014481|ref|XP_015068231.1	92.727	110	8	0	1	110	1	110	1.61e-66	201
Solyc02g038802.1.1	gi|970009004|ref|XP_015065364.1	89.286	56	6	0	195	250	55	110	2.55e-26	107
Solyc02g061630.1.1	gi|723678431|ref|XP_010317377.1	75	48	11	1	79	126	22	68	4.18e-15	74.7
Solyc02g063380.1.1	gi|460375358|ref|XP_004233473.1	100	104	0	0	1	104	1	104	1.51e-74	220
Solyc02g063440.3.1	gi|224118124|ref|XP_002317737.1	91.176	68	3	2	1	68	1	65	1.79e-32	111
Solyc02g067270.3.1	gi|971579201|ref|XP_015158909.1	76.19	42	10	0	19	60	258	299	1.42e-11	63.9
Solyc02g067600.1.1	gi|971568008|ref|XP_015168763.1	85.897	78	6	2	1	74	1	77	5.28e-26	98.2
Solyc02g067910.1.1	gi|460375036|ref|XP_004233314.1	100	125	0	0	1	125	1	125	9.21e-86	250
Solyc02g068170.1.1	gi|568831677|ref|XP_006470087.1	43	100	51	2	62	161	30	123	2.53e-14	70.9
Solyc02g068250.4.1	gi|460376258|ref|XP_004233916.1	98.81	84	1	0	1	84	1	84	5.16e-53	166
Solyc02g068780.4.1	gi|723676380|ref|XP_010317031.1	100	718	0	0	1	718	299	1016	0	1497
Solyc02g068793.1.1	gi|723676380|ref|XP_010317031.1	100	143	0	0	111	253	874	1016	8.11e-90	290
Solyc02g068793.1.1	gi|723676380|ref|XP_010317031.1	65.289	121	1	1	32	111	399	519	5.7e-40	152
Solyc02g068850.1.1	gi|723676415|ref|XP_010317033.1	100	275	0	0	1	275	1	275	0	566
Solyc02g068990.3.1	gi|460374871|ref|XP_004233232.1	100	204	0	0	1	204	1	204	2.25e-152	425
Solyc02g069900.1.1	gi|970007781|ref|XP_015064797.1	77.941	68	7	1	28	87	169	236	5.48e-28	109
Solyc02g069910.2.1	gi|565372875|ref|XP_006353012.1	92.453	106	8	0	1	106	56	161	4.34e-67	203
Solyc02g070900.1.1	gi|723675675|ref|XP_010316914.1	100	226	0	0	1	226	1	226	2.07e-165	459
Solyc02g071320.4.1	gi|460374373|ref|XP_004232985.1	94.162	394	0	1	1	371	1	394	0	716
Solyc02g071630.1.1	gi|971565082|ref|XP_015167937.1	94.521	73	4	0	103	175	24	96	9.58e-39	137
Solyc02g071660.4.1	gi|971565082|ref|XP_015167937.1	85.417	48	7	0	69	116	17	64	3.86e-18	82.4
Solyc02g071670.3.1	gi|971565082|ref|XP_015167937.1	86.25	80	11	0	69	148	17	96	9.88e-39	135
Solyc02g077180.1.1	gi|970006960|ref|XP_015064348.1	82.584	178	2	1	1	149	1	178	1.92e-80	256
Solyc02g077720.4.1	gi|460374233|ref|XP_004232916.1	100	144	0	0	1	144	1	144	1.12e-104	299
Solyc02g077980.3.1	gi|723674761|ref|XP_010316758.1	94.737	152	0	1	1	144	1	152	9.02e-97	280
Solyc02g079160.2.1	gi|723674318|ref|XP_004232797.2	100	257	0	0	1	257	1	257	0	516
Solyc02g079240.1.1	gi|723674281|ref|XP_010316669.1	100	79	0	0	1	79	10	88	1.41e-52	163
Solyc02g079320.3.1	gi|460373973|ref|XP_004232786.1	100	184	0	0	1	184	1	184	8.36e-137	384
Solyc02g079340.3.1	gi|460373967|ref|XP_004232783.1	98.667	75	1	0	1	75	1	75	9.97e-48	157
Solyc02g079340.3.1	gi|460373967|ref|XP_004232783.1	98.077	52	1	0	74	125	171	222	3e-31	115
Solyc02g080550.1.1	gi|723673875|ref|XP_010316592.1	100	102	0	0	1	102	5	106	5.48e-70	208
Solyc02g080560.1.1	gi|698527212|ref|XP_009760448.1	78.161	87	13	2	17	98	19	104	2.9e-39	130
Solyc02g080600.1.1	gi|970011695|ref|XP_015066772.1	100	65	0	0	1	65	20	84	1.27e-38	127
Solyc02g081083.1.1	gi|723703087|ref|XP_010321584.1	90.909	77	7	0	1	77	165	241	7.5e-42	140
Solyc02g081087.1.1	gi|723678164|ref|XP_010317310.1	99.02	102	1	0	2	103	50	151	3.38e-68	213
Solyc02g082020.3.1	gi|460373622|ref|XP_004232614.1	100	114	0	0	1	114	1	114	1.05e-74	221
Solyc02g082240.1.1	gi|255575239|ref|XP_002528523.1	48.148	135	50	5	5	137	8	124	1.22e-30	111
Solyc02g082725.1.1	gi|970008053|ref|XP_015064958.1	92.188	64	5	0	1	64	225	288	1.2e-37	130
Solyc02g082775.1.1	gi|723678142|ref|XP_010317306.1	100	178	0	0	1	178	1	178	5.21e-133	374
Solyc02g082780.1.1	gi|970009293|ref|XP_015065521.1	63.504	137	14	5	1	115	1	123	2.62e-43	142
Solyc02g084034.1.1	gi|723672638|ref|XP_010316420.1	98.592	71	1	0	6	76	80	150	4.06e-48	153
Solyc02g085260.1.1	gi|723672244|ref|XP_010316366.1	100	105	0	0	1	105	1	105	4.07e-75	221
Solyc02g085980.1.1	gi|970009423|ref|XP_015065591.1	45.062	162	44	3	1	150	1	129	3.24e-34	121
Solyc02g085990.1.1	gi|970009423|ref|XP_015065591.1	45.062	162	44	3	1	150	1	129	3.42e-33	119
Solyc02g086000.2.1	gi|723672022|ref|XP_010316335.1	100	129	0	0	1	129	1	129	1.86e-89	259
Solyc02g086020.2.1	gi|970009423|ref|XP_015065591.1	48.485	99	31	3	15	108	2	85	2.49e-17	76.6
Solyc02g086227.1.1	gi|697143791|ref|XP_009626015.1	47.674	86	37	2	12	89	132	217	1.86e-12	68.2
Solyc02g087890.4.1	gi|720081903|ref|XP_010242425.1	40.23	87	49	1	29	112	40	126	1.15e-13	67.4
Solyc02g088450.4.1	gi|970007341|ref|XP_015064554.1	96.296	27	1	0	20	46	36	62	4.03e-11	58.5
Solyc02g088520.4.1	gi|460375754|ref|XP_004233669.1	100	43	0	0	1	43	1	43	4.8e-21	87
Solyc02g089300.3.1	gi|460372628|ref|XP_004232130.1	100	143	0	0	1	143	1	143	3.72e-102	293
Solyc02g090610.1.1	gi|698498214|ref|XP_009795024.1	52	125	34	4	1	100	1	124	4.51e-27	100
Solyc02g091193.1.1	gi|697121980|ref|XP_009614976.1	69.767	129	33	3	3	126	2	129	1.95e-55	174
Solyc02g092130.2.1	gi|566181362|ref|XP_006380825.1	81.132	53	10	0	1	53	2	54	4.07e-24	89
Solyc02g093660.1.1	gi|723669080|ref|XP_010315947.1	100	385	0	0	1	385	1	385	0	802
Solyc02g093775.1.1	gi|723729133|ref|XP_010326160.1	59.048	105	41	1	14	116	122	226	9.64e-28	112
Solyc02g094230.1.1	gi|225451485|ref|XP_002271244.1	36.496	137	51	5	1	133	1	105	5.5e-13	65.9
Solyc03g005213.1.1	gi|565379246|ref|XP_006356039.1	93.548	217	14	0	1	217	1	217	8.65e-118	338
Solyc03g006456.1.1	gi|460376666|ref|XP_004234118.1	60	115	19	2	1	115	496	583	2.29e-30	118
Solyc03g007990.2.1	gi|698434271|ref|XP_009798718.1	94.118	51	3	0	1	51	1	51	2.09e-29	102
Solyc03g031480.3.1	gi|723679899|ref|XP_010317657.1	62.791	86	29	1	1	83	1	86	2.1e-31	109
Solyc03g031500.1.1	gi|723679899|ref|XP_010317657.1	66.071	56	19	0	1	56	31	86	1.7e-20	80.9
Solyc03g031660.1.1	gi|723679934|ref|XP_010317662.1	100	656	0	0	6	661	1	656	0	1372
Solyc03g032065.1.1	gi|723662298|ref|XP_010312325.1	81.69	71	13	0	18	88	43	113	3.54e-32	122
Solyc03g032065.1.1	gi|723662298|ref|XP_010312325.1	65.306	49	17	0	89	137	228	276	1.51e-11	67
Solyc03g032170.2.1	gi|460377468|ref|XP_004234515.1	98.649	74	1	0	1	74	1	74	1.75e-42	150
Solyc03g034057.1.1	gi|723680281|ref|XP_010317713.1	100	156	0	0	1	156	1	156	1.02e-112	320
Solyc03g034205.1.1	gi|723740110|ref|XP_010312392.1	89.189	148	16	0	1	148	1	148	6.05e-94	275
Solyc03g150106.1.1	gi|970013522|ref|XP_015067734.1	83.158	95	6	1	1	95	44	128	1.83e-47	153
Solyc03g043730.1.1	gi|698527791|ref|XP_009760743.1	44.928	69	38	0	29	97	12	80	1.15e-11	63.9
Solyc03g150111.1.1	gi|57013998|ref|YP_173469.1	78.571	42	9	0	46	87	64	105	3.69e-15	74.3
Solyc03g046420.1.1	gi|723680961|ref|XP_010317823.1	100	146	0	0	1	146	1	146	2.42e-100	288
Solyc03g046430.1.1	gi|970017011|ref|XP_015069627.1	69.178	146	44	1	1	145	1	146	3.72e-60	187
Solyc03g150122.1.1	gi|971580126|ref|XP_015159144.1	60.215	93	24	2	79	158	133	225	4.23e-22	96.7
Solyc03g058420.3.1	gi|723681770|ref|XP_010317933.1	93.75	32	2	0	1	32	788	819	8.21e-15	72.4
Solyc03g058490.1.1	gi|698526530|ref|XP_009760100.1	61.538	52	20	0	1	52	210	261	5.98e-16	79.7
Solyc03g063020.1.1	gi|970016905|ref|XP_015069572.1	53.571	84	35	3	3	83	66	148	1.12e-17	79
Solyc03g063357.1.1	gi|970012894|ref|XP_015067398.1	83.333	78	13	0	50	127	118	195	6.86e-38	131
Solyc03g063357.1.1	gi|970012894|ref|XP_015067398.1	93.478	46	3	0	1	46	1	46	2.85e-22	91.7
Solyc03g013510.1.1	gi|698543443|ref|XP_009766745.1	51.25	80	39	0	4	83	293	372	1.14e-20	89.4
Solyc03g013297.1.1	gi|970038115|ref|XP_015080396.1	97.059	34	1	0	7	40	56	89	2.62e-14	69.7
Solyc03g078420.4.1	gi|970016353|ref|XP_015069279.1	84.571	175	12	2	1	164	1	171	7.05e-93	271
Solyc03g150136.1.1	gi|697154278|ref|XP_009631379.1	37.234	94	59	0	33	126	37	130	1.27e-14	73.2
Solyc03g083670.3.1	gi|971562559|ref|XP_015167254.1	81.633	49	7	1	60	106	2	50	8.93e-18	79.3
Solyc03g083680.1.1	gi|723682823|ref|XP_010318115.1	97.938	97	2	0	1	97	1	97	5.29e-57	177
Solyc03g083690.1.1	gi|723682823|ref|XP_010318115.1	100	67	0	0	23	89	96	162	1.77e-36	125
Solyc03g083980.1.1	gi|255539765|ref|XP_002510947.1	39.683	189	81	7	1	167	1	178	1.33e-30	115
Solyc03g093075.1.1	gi|565384698|ref|XP_006358263.1	87.879	66	8	0	1	66	87	152	1.56e-35	121
Solyc03g095425.1.1	gi|723736106|ref|XP_010327413.1	80.851	47	3	1	22	62	97	143	1.28e-15	71.6
Solyc03g095830.3.1	gi|971566640|ref|XP_015168370.1	78.924	223	45	1	17	239	1	221	5.28e-125	358
Solyc03g096500.1.1	gi|723683537|ref|XP_010318258.1	99.225	129	1	0	1	129	1	129	3.22e-85	252
Solyc03g096530.1.1	gi|723683540|ref|XP_010318259.1	100	150	0	0	1	150	1	150	1.05e-102	295
Solyc03g096600.1.1	gi|723684232|ref|XP_010318381.1	100	147	0	0	1	147	1	147	3.09e-99	286
Solyc03g098520.1.1	gi|970015742|ref|XP_015068945.1	68.644	118	33	2	13	126	9	126	8.85e-48	158
Solyc03g098560.2.1	gi|460379470|ref|XP_004235485.1	100	214	0	0	1	214	1	214	9.46e-159	442
Solyc03g019740.1.1	gi|697186218|ref|XP_009602148.1	59.459	185	48	7	1	176	1	167	1.99e-45	154
Solyc03g110990.1.1	gi|723688284|ref|XP_010319070.1	100	65	0	0	1	65	1	65	2.69e-41	133
Solyc03g112240.1.1	gi|723688450|ref|XP_010319107.1	100	131	0	0	1	131	1	131	9.59e-86	250
Solyc03g112400.1.1	gi|970015738|ref|XP_015068942.1	83.607	61	10	0	6	66	14	74	2.52e-27	103
Solyc03g114700.2.1	gi|723687187|ref|XP_010318889.1	87.736	212	0	1	1	212	1	186	2.4e-131	371
Solyc03g114705.1.1	gi|970016508|ref|XP_015069363.1	41.176	153	26	4	1	89	1	153	3.63e-20	85.1
Solyc03g115290.3.1	gi|970016765|ref|XP_015069495.1	98.462	130	2	0	1	130	1	130	1.27e-91	265
Solyc03g115330.2.1	gi|723686959|ref|XP_010318846.1	100	130	0	0	1	130	1	130	5.03e-93	270
Solyc03g115730.3.1	gi|460380566|ref|XP_004236026.1	100	244	0	0	1	244	1	244	4.44e-180	498
Solyc03g116520.1.1	gi|970016685|ref|XP_015069451.1	88.095	84	10	0	1	84	1	84	4.04e-47	149
Solyc03g117610.2.1	gi|970017771|ref|XP_015070029.1	92.5	80	3	1	1	80	1	77	2.65e-45	146
Solyc03g117760.4.1	gi|970020053|ref|XP_015071241.1	100	47	0	0	1	47	1	47	1.79e-27	100
Solyc03g119310.3.1	gi|460380162|ref|XP_004235827.1	100	172	0	0	1	172	1	172	5.51e-124	350
Solyc03g119723.1.1	gi|723685552|ref|XP_010318599.1	100	69	0	0	1	69	1	69	8.96e-46	144
Solyc03g120085.1.1	gi|970015738|ref|XP_015068942.1	81.25	64	12	0	55	118	14	77	9.14e-28	106
Solyc03g121010.4.1	gi|970014720|ref|XP_015068359.1	80	65	13	0	5	69	73	137	9.1e-30	106
Solyc03g121340.1.1	gi|255549672|ref|XP_002515887.1	59.494	79	32	0	8	86	3	81	8.27e-26	95.9
Solyc03g121550.3.1	gi|723684961|ref|XP_010318504.1	96.212	132	5	0	1	132	1	132	8.19e-87	257
Solyc03g122320.1.1	gi|723684761|ref|XP_010318472.1	100	115	0	0	1	115	1	115	4.91e-80	234
Solyc03g122330.1.1	gi|971542944|ref|XP_015162283.1	78.151	119	23	1	1	116	1	119	1.76e-58	180
Solyc03g123380.1.1	gi|566161183|ref|XP_006385515.1	60.163	123	44	3	5	123	7	128	4.41e-39	132
Solyc04g006983.1.1	gi|723690507|ref|XP_010319434.1	100	80	0	0	1	80	1	80	5.4e-52	161
Solyc04g006987.1.1	gi|723690507|ref|XP_010319434.1	46.914	81	40	2	1	79	1	80	2.32e-16	71.2
Solyc04g007243.1.1	gi|971573882|ref|XP_015170316.1	79.688	64	13	0	11	74	15	78	3.49e-32	111
Solyc04g010140.1.1	gi|565391377|ref|XP_006361399.1	65.517	58	15	1	2	54	953	1010	1.1e-14	70.9
Solyc04g010150.1.1	gi|698521216|ref|XP_009757415.1	60.377	53	21	0	25	77	258	310	3.28e-12	64.7
Solyc04g150106.1.1	gi|970022219|ref|XP_015072390.1	93.827	81	5	0	1	81	13	93	1.28e-45	152
Solyc04g150107.1.1	gi|723754465|ref|XP_010314990.1	100	162	0	0	1	162	1	162	2.03e-117	333
Solyc04g011337.1.1	gi|971583554|ref|XP_015160049.1	68.468	111	24	2	1	101	1	110	2.89e-44	144
Solyc04g150108.1.1	gi|955386063|ref|XP_014626719.1	71.429	63	18	0	6	68	19	81	2.46e-28	101
Solyc04g011770.2.1	gi|460381990|ref|XP_004236723.1	100	126	0	0	1	126	1	126	1.23e-88	257
Solyc04g013200.1.1	gi|460381952|ref|XP_004236705.1	100	165	0	0	1	165	6	170	1.36e-117	334
Solyc04g014300.1.1	gi|971549391|ref|XP_015163939.1	73.585	53	11	2	1	50	1	53	1.7e-15	71.2
Solyc04g014340.1.1	gi|971549391|ref|XP_015163939.1	90.323	62	6	0	1	62	1	62	7.6e-29	106
Solyc04g014350.1.1	gi|698425437|ref|XP_009785273.1	65.079	63	17	3	1	58	57	119	1.8e-11	58.9
Solyc04g014930.3.1	gi|460374882|ref|XP_004233237.1	93.023	43	3	0	5	47	54	96	1.92e-17	79.7
Solyc04g014940.2.1	gi|565404969|ref|XP_006367891.1	88.235	85	8	1	1	83	289	373	1.64e-39	142
Solyc04g018050.1.1	gi|971543599|ref|XP_015162463.1	69.643	56	17	0	1	56	232	287	2e-17	82
Solyc04g018255.1.1	gi|723700795|ref|XP_010321275.1	78.788	66	11	1	1	63	129	194	1.36e-27	102
Solyc04g040050.1.1	gi|970021317|ref|XP_015071918.1	91.667	96	8	0	16	111	14	109	1.69e-38	134
Solyc04g039690.1.1	gi|723691190|ref|XP_010319668.1	100	106	0	0	1	106	13	118	6.13e-69	208
Solyc04g026250.1.1	gi|970023358|ref|XP_015073014.1	97.692	130	3	0	1	130	1	130	8.75e-89	258
Solyc04g026040.1.1	gi|971583103|ref|XP_015159935.1	54.545	121	54	1	53	172	24	144	1.67e-34	128
Solyc04g025937.1.1	gi|971537872|ref|XP_015170377.1	53.409	88	18	1	1	65	1	88	1.59e-20	82.8
Solyc04g025125.1.1	gi|970015652|ref|XP_015068889.1	48.649	111	15	2	1	69	75	185	9.78e-18	79
Solyc04g024967.1.1	gi|970066836|ref|XP_015060465.1	94.253	87	5	0	1	87	176	262	6.71e-53	174
Solyc04g045320.1.1	gi|723691190|ref|XP_010319668.1	61.765	68	26	0	1	68	13	80	7.41e-17	75.9
Solyc04g045320.1.1	gi|723691190|ref|XP_010319668.1	80.435	46	9	0	69	114	13	58	5.15e-16	73.9
Solyc04g150125.1.1	gi|970055521|ref|XP_015089407.1	87.671	73	9	0	8	80	36	108	6.87e-39	135
Solyc04g045525.1.1	gi|723692972|ref|XP_010319879.1	92	100	0	1	4	95	17	116	3.18e-57	176
Solyc04g049150.3.1	gi|723692873|ref|XP_010319866.1	98.592	71	1	0	1	71	1	71	1.92e-45	148
Solyc04g049773.1.1	gi|970023779|ref|XP_015073212.1	88.235	34	4	0	58	91	75	108	2.25e-14	68.6
Solyc04g049873.1.1	gi|971569637|ref|XP_015169201.1	71.667	60	17	0	14	73	80	139	5.36e-21	88.6
Solyc04g049897.1.1	gi|970066632|ref|XP_015060334.1	88.119	101	10	2	156	254	318	418	5.39e-51	177
Solyc04g049930.2.1	gi|460383921|ref|XP_004237664.1	97.324	822	0	1	1	800	42	863	0	1604
Solyc04g050015.1.1	gi|969998660|ref|XP_015075918.1	51.064	94	13	1	1	61	1	94	4.33e-20	87
Solyc04g050060.1.1	gi|723693254|ref|XP_010319951.1	100	90	0	0	1	90	137	226	3.38e-56	177
Solyc04g050822.1.1	gi|723693208|ref|XP_010319937.1	66.265	83	24	1	4	82	45	127	1.09e-32	118
Solyc04g050824.1.1	gi|723693211|ref|XP_010319938.1	90	50	5	0	1	50	79	128	4.1e-25	95.1
Solyc04g150136.1.1	gi|723692525|ref|XP_010319811.1	69.231	65	0	1	1	45	1	65	1.48e-19	80.9
Solyc04g050980.1.1	gi|723693196|ref|XP_004237495.2	99.123	114	1	0	1	114	1	114	1.97e-71	229
Solyc04g051390.2.1	gi|224138442|ref|XP_002322815.1	58.209	67	19	3	4	67	1	61	5.42e-13	64.7
Solyc04g051440.1.1	gi|723692437|ref|XP_010319801.1	100	160	0	0	1	160	1	160	8.94e-112	318
Solyc04g051720.3.1	gi|460383509|ref|XP_004237464.1	98.75	80	1	0	1	80	1	80	2.05e-53	167
Solyc04g054895.1.1	gi|970056065|ref|XP_015089677.1	61.429	70	19	2	50	111	7	76	3.33e-15	75.1
Solyc04g056480.2.1	gi|460371246|ref|XP_004231453.1	70.833	48	13	1	38	84	118	165	2.71e-13	69.3
Solyc04g150153.1.1	gi|565367549|ref|XP_006350426.1	56.25	80	27	1	4	75	316	395	1.65e-18	83.6
Solyc04g056520.1.1	gi|723693044|ref|XP_010319892.1	74.615	130	29	1	22	151	29	154	1.65e-51	166
Solyc04g063220.1.1	gi|703158592|ref|XP_010112030.1	57.692	78	27	4	1	74	1	76	2.06e-17	73.6
Solyc04g063330.1.1	gi|565352991|ref|XP_006343420.1	53.333	60	27	1	1	59	82	141	3.03e-14	68.2
Solyc04g064600.1.1	gi|723693532|ref|XP_010320024.1	100	58	0	0	55	112	1	58	1e-35	124
Solyc04g071070.2.1	gi|723693741|ref|XP_004237771.2	85.294	340	1	1	1	291	1	340	3.05e-151	431
Solyc04g071083.1.1	gi|971578239|ref|XP_015158672.1	81.871	342	30	4	1	312	1	340	1.14e-88	277
Solyc04g071083.1.1	gi|971578239|ref|XP_015158672.1	66.118	304	32	9	149	389	49	344	3.73e-59	201
Solyc04g071083.1.1	gi|971578239|ref|XP_015158672.1	64.931	288	40	7	162	396	46	325	4.98e-52	182
Solyc04g071083.1.1	gi|971578239|ref|XP_015158672.1	68.675	249	40	7	198	409	46	293	2.81e-44	162
Solyc04g071087.1.1	gi|971578260|ref|XP_015158677.1	83.019	53	9	0	6	58	338	390	4.35e-22	91.7
Solyc04g071370.1.1	gi|970000510|ref|XP_015088465.1	80	105	21	0	16	120	1	105	5.24e-54	171
Solyc04g071950.2.1	gi|723696517|ref|XP_010320502.1	100	125	0	0	1	125	1	125	1.49e-85	249
Solyc04g150166.1.1	gi|970025081|ref|XP_015073853.1	85	40	6	0	1	40	1	40	1.83e-16	75.9
Solyc04g072370.3.1	gi|723694101|ref|XP_010320132.1	94	50	3	0	1	50	14	63	3.7e-25	98.2
Solyc04g072720.4.1	gi|460385651|ref|XP_004238516.1	88.235	68	8	0	13	80	35	102	2.77e-37	125
Solyc04g074770.2.1	gi|565395360|ref|XP_006363309.1	92.453	212	13	2	1	209	1	212	4.82e-138	389
Solyc04g074890.2.1	gi|723696563|ref|XP_010320514.1	100	299	0	0	1	299	1	299	0	514
Solyc04g076730.1.1	gi|657979906|ref|XP_008381927.1	59.701	67	24	2	11	75	12	77	4.44e-18	75.5
Solyc04g077110.3.1	gi|723694871|ref|XP_010320245.1	100	145	0	0	1	145	1	145	1.57e-103	296
Solyc04g078450.4.1	gi|970021586|ref|XP_015072062.1	84.058	69	8	1	1	69	216	281	2.3e-31	114
Solyc04g080310.1.1	gi|723695754|ref|XP_010320390.1	100	86	0	0	1	86	23	108	1.26e-54	169
Solyc04g080860.1.1	gi|703151011|ref|XP_010110007.1	46.667	60	32	0	1	60	416	475	6.78e-13	66.2
Solyc04g081180.1.1	gi|698481958|ref|XP_009787933.1	65.385	78	25	2	1	78	1	76	3.15e-26	99
Solyc04g081690.2.1	gi|971574689|ref|XP_015170525.1	82.609	46	8	0	22	67	52	97	1.3e-17	77
Solyc04g082730.2.1	gi|698501054|ref|XP_009796246.1	53.623	69	27	2	8	72	62	129	1.86e-12	65.1
Solyc05g005320.1.1	gi|460385944|ref|XP_004238660.1	100	159	0	0	1	159	1	159	2.45e-112	320
Solyc05g006280.1.1	gi|723697089|ref|XP_010320627.1	98.611	144	2	0	1	144	280	423	2.32e-99	299
Solyc05g006285.1.1	gi|723697086|ref|XP_010320626.1	91.803	122	9	1	1	121	1	122	1.01e-72	231
Solyc05g150103.1.1	gi|970014177|ref|XP_015068075.1	92.453	53	4	0	1	53	1	53	1.83e-24	102
Solyc05g006817.1.1	gi|698508642|ref|XP_009799577.1	56.481	108	42	3	1	108	1	103	6.6e-33	115
Solyc05g007720.1.1	gi|970007867|ref|XP_015064849.1	87	100	13	0	76	175	35	134	5.31e-51	166
Solyc05g008140.4.1	gi|460386312|ref|XP_004238843.1	100	110	0	0	1	110	1	110	1.68e-72	220
Solyc05g008490.2.1	gi|565354849|ref|XP_006344321.1	89.975	798	71	2	1	798	6	794	0	1350
Solyc05g008590.4.1	gi|970029788|ref|XP_015076206.1	100	109	0	0	1	109	1	109	5.48e-71	219
Solyc05g008660.1.1	gi|698542007|ref|XP_009766277.1	51.19	84	38	1	24	107	343	423	1.15e-18	87.4
Solyc05g008880.1.1	gi|723697790|ref|XP_010320739.1	100	73	0	0	1	73	1	73	2.7e-46	146
Solyc05g009340.1.1	gi|723697938|ref|XP_010320766.1	100	118	0	0	1	118	1	118	5.62e-80	234
Solyc05g009480.1.1	gi|723697976|ref|XP_010320771.1	100	124	0	0	1	124	1	124	1.97e-84	246
Solyc05g010040.2.1	gi|971552644|ref|XP_015164772.1	89.247	93	6	1	1	93	1	89	5.24e-46	149
Solyc05g011825.2.1	gi|723698379|ref|XP_010320835.1	100	123	0	0	1	123	1	123	3.41e-89	258
Solyc05g011980.4.1	gi|723698418|ref|XP_010320845.1	100	143	0	0	1	143	1	143	2.49e-101	291
Solyc05g012177.1.1	gi|697148098|ref|XP_009628222.1	34.286	105	45	2	1	81	1	105	1.11e-13	65.5
Solyc05g012810.3.1	gi|460386820|ref|XP_004239094.1	80.365	219	39	2	1	217	80	296	1.83e-101	301
Solyc05g012827.1.1	gi|970015284|ref|XP_015068669.1	95.276	127	6	0	1	127	103	229	1.64e-85	253
Solyc05g012880.2.1	gi|971558642|ref|XP_015166245.1	65.517	58	20	0	1	58	1	58	1.18e-13	66.2
Solyc05g013830.1.1	gi|698447566|ref|XP_009771000.1	30.556	252	142	5	1	219	1	252	2.74e-16	80.1
Solyc05g013840.1.1	gi|698447566|ref|XP_009771000.1	32.143	252	138	6	1	219	1	252	1.08e-16	81.3
Solyc05g013843.1.1	gi|698447566|ref|XP_009771000.1	36.242	149	81	4	17	151	104	252	4.62e-14	72
Solyc05g150111.1.1	gi|723699022|ref|XP_010320955.1	63.636	165	7	2	1	165	1	112	3.06e-58	186
Solyc05g150114.1.1	gi|970015652|ref|XP_015068889.1	72.222	144	33	2	25	164	130	270	8.31e-63	199
Solyc05g150114.1.1	gi|970015652|ref|XP_015068889.1	64.516	93	29	1	1	89	1	93	4e-29	112
Solyc05g015130.1.1	gi|970050226|ref|XP_015086631.1	97.436	195	5	0	1	195	452	646	7.35e-129	390
Solyc05g016600.1.1	gi|723700598|ref|XP_010321214.1	100	144	0	0	1	144	1	144	5.37e-99	285
Solyc05g018030.1.1	gi|697152384|ref|XP_009630430.1	39.344	122	54	2	16	118	298	418	9.44e-17	80.1
Solyc05g018440.1.1	gi|723691190|ref|XP_010319668.1	63.462	104	38	0	1	104	13	116	2.65e-34	120
Solyc05g018860.1.1	gi|970061621|ref|XP_015057655.1	59.483	116	29	1	1	98	160	275	2.34e-36	134
Solyc05g021240.1.1	gi|698512347|ref|XP_009801192.1	45.238	126	53	2	1	121	18	132	6.24e-24	102
Solyc05g023635.1.1	gi|723700685|ref|XP_010321242.1	100	123	0	0	17	139	12	134	3.3e-81	239
Solyc05g023737.1.1	gi|970024162|ref|XP_015073408.1	78.378	37	8	0	36	72	765	801	1.33e-12	65.9
Solyc05g023995.1.1	gi|723700060|ref|XP_010321107.1	100	104	0	0	1	104	1	104	6.25e-65	196
Solyc05g024330.1.1	gi|970056625|ref|XP_015054929.1	57.273	110	44	3	80	186	46	155	5.87e-27	110
Solyc05g025725.1.1	gi|971536418|ref|XP_006339386.2	82.143	56	10	0	14	69	2	57	7.37e-26	98.6
Solyc05g032670.3.1	gi|971575833|ref|XP_015170826.1	86.667	45	6	0	1	45	66	110	1.88e-20	81.6
Solyc05g032630.1.1	gi|970028402|ref|XP_015075513.1	42.593	108	34	2	6	85	1629	1736	3.84e-12	65.9
Solyc05g040065.1.1	gi|723703081|ref|XP_010321582.1	89.583	48	5	0	64	111	93	140	8.33e-24	94
Solyc05g041625.1.1	gi|723703087|ref|XP_010321584.1	87.5	80	6	1	1	76	162	241	1.39e-39	135
Solyc05g041960.1.1	gi|971571568|ref|XP_015169729.1	55.422	83	36	1	2	83	104	186	1.24e-13	67.4
Solyc05g044620.3.1	gi|970027464|ref|XP_015075033.1	98.182	55	1	0	1	55	39	93	2.68e-27	98.2
Solyc05g045675.1.1	gi|969998672|ref|XP_015075991.1	68.75	160	25	2	63	207	62	211	8.17e-68	211
Solyc05g046100.1.1	gi|970015738|ref|XP_015068942.1	89.189	74	8	0	1	74	1	74	9.07e-40	135
Solyc05g050310.1.1	gi|460388859|ref|XP_004240081.1	89.796	49	5	0	1	49	1	49	3.96e-24	96.3
Solyc05g050515.1.1	gi|460389272|ref|XP_004240280.1	60.894	179	33	3	1	142	429	607	2.56e-46	163
Solyc05g050883.1.1	gi|698541039|ref|XP_009765957.1	44.915	118	25	5	4	84	5	119	8.62e-19	79
Solyc05g051450.2.1	gi|723702310|ref|XP_010321483.1	100	202	0	0	1	202	1	202	9.25e-146	408
Solyc05g052230.1.1	gi|970026254|ref|XP_015074437.1	84.375	64	6	2	1	61	1	63	5.63e-19	81.3
Solyc05g053060.1.1	gi|566208816|ref|XP_006373773.1	58.209	67	24	2	36	98	1	67	3.12e-12	61.2
Solyc05g053630.1.1	gi|697170089|ref|XP_009593961.1	49.515	103	32	4	1	84	1	102	7.86e-11	58.5
Solyc05g054280.1.1	gi|723703148|ref|XP_010321595.1	95.804	143	3	1	35	174	178	320	1.33e-91	274
Solyc05g055460.1.1	gi|723703127|ref|XP_010321590.1	100	195	0	0	1	195	1	195	1.99e-90	267
Solyc06g005120.1.1	gi|970033649|ref|XP_015078123.1	85.095	369	12	1	1	326	1	369	0	625
Solyc06g007395.1.1	gi|970066632|ref|XP_015060334.1	99.065	107	1	0	214	320	318	424	6.59e-68	224
Solyc06g008930.3.1	gi|460389790|ref|XP_004240531.1	100	133	0	0	1	133	1	133	6.69e-93	268
Solyc06g009260.3.1	gi|970064381|ref|XP_015059150.1	95.775	71	3	0	1	71	1	71	2.82e-32	118
Solyc06g009803.1.1	gi|723714710|ref|XP_010323642.1	86.667	165	22	0	19	183	395	559	4.9e-93	297
Solyc06g009803.1.1	gi|723714710|ref|XP_010323642.1	88.235	34	4	0	1	34	221	254	1.52e-11	67.8
Solyc06g009983.1.1	gi|723703087|ref|XP_010321584.1	76.471	51	12	0	37	87	191	241	5.77e-18	79.7
Solyc06g150105.1.1	gi|970033764|ref|XP_015078185.1	80.851	94	12	1	1	88	41	134	2.29e-38	145
Solyc06g011440.1.1	gi|697132074|ref|XP_009620079.1	46.341	246	103	8	1	218	1	245	2.53e-45	155
Solyc06g011666.1.1	gi|971537730|ref|XP_015169981.1	79.464	112	23	0	94	205	15	126	7.83e-60	189
Solyc06g019130.1.1	gi|970034081|ref|XP_015078347.1	37.214	481	166	15	443	879	21	409	3.05e-28	124
Solyc06g019130.1.1	gi|970034081|ref|XP_015078347.1	38.544	467	200	15	10	467	25	413	7.04e-24	110
Solyc06g019130.1.1	gi|970034081|ref|XP_015078347.1	34.739	403	209	12	353	717	20	406	4.97e-21	102
Solyc06g019130.1.1	gi|970034081|ref|XP_015078347.1	32.439	410	190	12	438	780	20	409	2.37e-17	91.3
Solyc06g019130.1.1	gi|970034081|ref|XP_015078347.1	31.956	363	127	9	5	252	56	413	4.76e-17	90.5
Solyc06g019130.1.1	gi|970034081|ref|XP_015078347.1	33.505	388	145	15	265	547	20	399	6.06e-13	77.8
Solyc06g019140.3.1	gi|970034085|ref|XP_015078349.1	34.015	391	158	13	50	348	11	393	9.5e-24	110
Solyc06g019140.3.1	gi|970034085|ref|XP_015078349.1	29.073	399	246	8	195	569	6	391	1.7e-17	91.3
Solyc06g019140.3.1	gi|970034085|ref|XP_015078349.1	32	450	243	12	239	665	14	423	1.1e-14	82.4
Solyc06g019140.3.1	gi|970034085|ref|XP_015078349.1	33.621	348	139	13	66	363	13	318	1.59e-14	82
Solyc06g019140.3.1	gi|970034085|ref|XP_015078349.1	34.601	263	122	6	477	691	11	271	8.31e-14	79.7
Solyc06g019140.3.1	gi|970034085|ref|XP_015078349.1	27.664	441	250	17	129	523	6	423	1.3e-11	73.2
Solyc06g019140.3.1	gi|970034085|ref|XP_015078349.1	28.731	449	231	11	248	677	15	393	2.03e-11	72.4
Solyc06g019160.1.1	gi|970034081|ref|XP_015078347.1	40.342	409	192	12	111	484	20	411	5.57e-28	121
Solyc06g019160.1.1	gi|970034081|ref|XP_015078347.1	37.755	392	197	9	20	373	29	411	7.01e-20	97.4
Solyc06g019160.1.1	gi|970034081|ref|XP_015078347.1	36.594	276	112	8	284	508	20	283	2.98e-17	89.4
Solyc06g019160.1.1	gi|970034081|ref|XP_015078347.1	34.109	387	183	12	1	371	83	413	4.13e-15	82.8
Solyc06g019160.1.1	gi|970034081|ref|XP_015078347.1	33.252	409	188	11	69	413	20	407	6.31e-15	82.4
Solyc06g019160.1.1	gi|970034081|ref|XP_015078347.1	32.741	394	182	10	196	514	20	405	7.84e-14	79
Solyc06g030660.3.1	gi|971586958|ref|XP_015160945.1	72.414	58	14	1	16	71	1	58	2.32e-16	80.1
Solyc06g034350.2.1	gi|723705258|ref|XP_010322003.1	100	126	0	0	1	126	1	126	2.8e-91	264
Solyc06g035770.1.1	gi|723749449|ref|XP_010314070.1	90.604	149	14	0	1	149	247	395	1.65e-91	275
Solyc06g036020.1.1	gi|723705457|ref|XP_010322039.1	67.876	193	45	4	13	198	240	422	6.99e-72	239
Solyc06g036180.3.1	gi|971579045|ref|XP_015158867.1	88.636	44	5	0	1	44	137	180	6.05e-20	83.6
Solyc06g048370.3.1	gi|971586958|ref|XP_015160945.1	65.517	58	18	1	16	71	1	58	5.92e-13	70.5
Solyc06g150115.1.1	gi|723678396|ref|XP_010317367.1	72.816	103	28	0	59	161	176	278	3.66e-29	113
Solyc06g051335.1.1	gi|723706155|ref|XP_010322179.1	100	141	0	0	1	141	1	141	1.03e-102	294
Solyc06g051600.2.1	gi|723706867|ref|XP_010322293.1	100	159	0	0	1	159	1	159	8.54e-118	333
Solyc06g053990.1.1	gi|723706891|ref|XP_010322301.1	97.727	44	1	0	1	44	1	44	9.24e-24	89
Solyc06g054000.1.1	gi|723706891|ref|XP_010322301.1	100	44	0	0	1	44	1	44	1.19e-23	89
Solyc06g054185.1.1	gi|970034337|ref|XP_015078487.1	97.5	40	1	0	58	97	462	501	1.92e-19	86.7
Solyc06g060650.1.1	gi|971585514|ref|XP_015160544.1	88.312	77	9	0	1	77	537	613	3.61e-38	139
Solyc06g060675.1.1	gi|645266239|ref|XP_008238524.1	41.935	124	59	4	1	112	1	123	5.17e-22	88.2
Solyc06g060900.1.1	gi|698448236|ref|XP_009772128.1	60.606	132	40	3	1	126	1	126	1.91e-27	102
Solyc06g066040.2.1	gi|971561361|ref|XP_015166921.1	54.887	133	29	2	1	102	290	422	7.59e-29	116
Solyc06g066040.2.1	gi|971561361|ref|XP_015166921.1	80.435	46	9	0	139	184	384	429	1.12e-14	76.6
Solyc06g068350.2.1	gi|723710895|ref|XP_010322977.1	98.374	123	2	0	1	123	1	123	3.84e-58	180
Solyc06g069270.1.1	gi|460393176|ref|XP_004242187.1	100	57	0	0	1	57	1	57	7.77e-32	114
Solyc06g069350.3.1	gi|723708765|ref|XP_010322601.1	97.826	92	2	0	1	92	1	92	8.61e-59	181
Solyc06g071220.1.1	gi|971563415|ref|XP_015167499.1	92.086	139	7	1	1	135	1	139	1.12e-88	258
Solyc06g071760.1.1	gi|723708350|ref|XP_010322538.1	100	113	0	0	1	113	1	113	5.95e-72	214
Solyc06g071930.1.1	gi|565361311|ref|XP_006347400.1	98.507	67	1	0	1	67	1	67	2.22e-42	136
Solyc06g071970.1.1	gi|970032087|ref|XP_015077341.1	84.615	143	10	3	1	134	1	140	1.41e-71	236
Solyc06g072590.4.1	gi|970035172|ref|XP_015078918.1	96.203	237	9	0	1	237	1	237	1.08e-167	466
Solyc06g074550.3.1	gi|698445301|ref|XP_009767640.1	48.98	294	73	11	6	254	16	277	4.92e-68	218
Solyc06g150135.1.1	gi|698429922|ref|XP_009792229.1	43.269	104	26	2	3	73	17	120	1.29e-14	70.1
Solyc06g075710.1.1	gi|970043503|ref|XP_015083156.1	31.414	191	72	3	3	134	1	191	1.28e-19	86.3
Solyc06g075740.2.1	gi|723707241|ref|XP_010322367.1	100	109	0	0	1	109	1	109	6.21e-77	226
Solyc06g075745.1.1	gi|723707241|ref|XP_010322367.1	100	109	0	0	1	109	1	109	6.21e-77	226
Solyc06g076230.1.1	gi|970037598|ref|XP_015080147.1	94.215	121	7	0	26	146	102	222	8.02e-74	243
Solyc06g076240.1.1	gi|565368280|ref|XP_006350775.1	92.727	55	4	0	61	115	1	55	6.39e-26	106
Solyc06g076380.1.1	gi|595838081|ref|XP_007207584.1	38.462	78	43	1	18	95	37	109	4.27e-12	62
Solyc06g082350.4.1	gi|723711711|ref|XP_010323117.1	100	283	0	0	1	283	1	283	0	578
Solyc06g082690.1.1	gi|460393900|ref|XP_004242546.1	100	54	0	0	1	54	1	54	7.17e-33	115
Solyc06g083120.1.1	gi|697110251|ref|XP_009608995.1	58.824	85	31	1	5	85	14	98	8.67e-21	83.2
Solyc06g083250.4.1	gi|460393648|ref|XP_004242421.1	100	154	0	0	1	154	1	154	9.59e-113	320
Solyc06g083670.4.1	gi|723711335|ref|XP_010323071.1	100	514	0	0	1	514	124	637	0	1066
Solyc06g084170.3.1	gi|970033574|ref|XP_015078086.1	98.78	82	1	0	1	82	1	82	4.56e-53	164
Solyc06g084370.1.1	gi|698480412|ref|XP_009787257.1	41.88	117	55	4	17	124	12	124	1.34e-17	78.2
Solyc07g005343.1.1	gi|723712052|ref|XP_010323177.1	98.347	121	2	0	1	121	1	121	2.25e-79	233
Solyc07g005347.1.1	gi|723712052|ref|XP_010323177.1	51.515	99	33	2	31	116	1	97	7.28e-19	80.5
Solyc07g005710.3.1	gi|723712163|ref|XP_010323189.1	71.053	114	21	3	1	102	1	114	1.08e-42	150
Solyc07g005775.1.1	gi|697135136|ref|XP_009621618.1	70.69	116	29	2	1	112	1	115	8.24e-49	155
Solyc07g006230.1.1	gi|723712326|ref|XP_010323224.1	100	131	0	0	1	131	1	131	2.47e-69	209
Solyc07g007270.3.1	gi|460394246|ref|XP_004242715.1	100	137	0	0	1	137	1	137	1.76e-97	280
Solyc07g007540.1.1	gi|723713986|ref|XP_010323474.1	100	75	0	0	1	75	1	75	6.62e-45	148
Solyc07g007770.2.1	gi|971572300|ref|XP_015169921.1	52.632	95	38	2	48	135	7	101	4.26e-17	77.4
Solyc07g009435.1.1	gi|460394543|ref|XP_004242862.1	100	109	0	0	1	109	1	109	3.28e-77	227
Solyc07g009540.1.1	gi|970039760|ref|XP_015081220.1	66.667	57	11	1	1	49	60	116	3.82e-19	82
Solyc07g009563.1.1	gi|970041140|ref|XP_015081963.1	94.737	76	4	0	36	111	6	81	1.07e-44	145
Solyc07g009567.1.1	gi|723754479|ref|XP_010314993.1	100	54	0	0	9	62	6	59	1.08e-30	108
Solyc07g009585.1.1	gi|723754479|ref|XP_010314993.1	100	55	0	0	9	63	6	60	1.15e-31	110
Solyc07g014583.1.1	gi|970041140|ref|XP_015081963.1	86.364	88	12	0	11	98	20	107	4.96e-49	155
Solyc07g150110.1.1	gi|723692143|ref|XP_010319755.1	66.929	127	27	4	1	123	25	140	7.08e-46	151
Solyc07g017340.1.1	gi|970041130|ref|XP_015081957.1	92.063	63	5	0	1	63	45	107	2.01e-37	124
Solyc07g017805.1.1	gi|565371409|ref|XP_006352297.1	79.508	122	25	0	10	131	83	204	4.81e-62	199
Solyc07g017930.1.1	gi|57014007|ref|YP_173478.1	91.892	74	6	0	255	328	33	106	3.67e-39	140
Solyc07g018320.3.1	gi|971540009|ref|XP_015161609.1	66.429	140	41	3	2	138	8	144	7.25e-48	167
Solyc07g018320.3.1	gi|971540009|ref|XP_015161609.1	78.409	88	19	0	134	221	229	316	3.07e-33	128
Solyc07g018430.3.1	gi|698558068|ref|XP_009771197.1	66.154	65	16	1	1	59	1	65	3.42e-18	76.3
Solyc07g019520.1.1	gi|255581290|ref|XP_002531456.1	91.667	36	3	0	2	37	19	54	4.57e-14	64.7
Solyc07g019630.1.1	gi|675895308|ref|YP_009049782.1	66.234	77	26	0	171	247	41	117	5.07e-23	97.1
Solyc07g150119.1.1	gi|970040237|ref|XP_015081494.1	98.387	62	1	0	1	62	42	103	2.12e-34	122
Solyc07g020735.1.1	gi|723714166|ref|XP_010323526.1	100	62	0	0	1	62	1	62	7.49e-36	122
Solyc07g021100.1.1	gi|697115542|ref|XP_009611682.1	41.228	114	57	2	16	124	320	428	3.02e-18	84.3
Solyc07g150120.1.1	gi|971581851|ref|XP_015159589.1	83.951	81	12	1	1	81	1	80	5.33e-46	146
Solyc07g021500.1.1	gi|971588275|ref|XP_015161357.1	67.059	170	22	2	37	172	1	170	1.66e-68	210
Solyc07g021650.3.1	gi|970040229|ref|XP_015081489.1	72.727	44	10	1	6	47	1	44	2.87e-12	63.5
Solyc07g021730.3.1	gi|723666801|ref|XP_010315472.1	88.525	61	7	0	2	62	209	269	1.81e-30	113
Solyc07g022815.1.1	gi|698506882|ref|XP_009798798.1	44.681	94	24	2	7	99	4	70	4.84e-13	68.2
Solyc07g025220.1.1	gi|565348571|ref|XP_006341284.1	70.833	96	26	1	1	94	1	96	6.93e-22	93.6
Solyc07g026865.1.1	gi|971562664|ref|XP_015167285.1	86.567	67	9	0	26	92	38	104	1.04e-33	120
Solyc07g032395.1.1	gi|971580126|ref|XP_015159144.1	36.923	130	29	1	11	87	26	155	2.57e-14	71.6
Solyc07g039470.1.1	gi|970034327|ref|XP_015078481.1	66.304	92	31	0	19	110	200	291	5.79e-34	128
Solyc07g039480.1.1	gi|970034327|ref|XP_015078481.1	58.654	208	46	1	1	168	378	585	7.13e-63	213
Solyc07g039580.1.1	gi|971580126|ref|XP_015159144.1	67.073	82	26	1	29	110	144	224	7.89e-25	102
Solyc07g040810.1.1	gi|971580126|ref|XP_015159144.1	73.684	57	14	1	30	86	164	219	6.16e-20	87.8
Solyc07g041030.1.1	gi|698533849|ref|XP_009763686.1	37.931	87	54	0	9	95	5	91	4.23e-15	72.4
Solyc07g041100.1.1	gi|970062174|ref|XP_015057973.1	40.404	198	108	4	13	201	70	266	1.1e-35	134
Solyc07g041250.1.1	gi|698529998|ref|XP_009761814.1	39.286	84	49	1	5	86	393	476	1.01e-11	63.9
Solyc07g042400.2.1	gi|460396240|ref|XP_004243685.1	100	96	0	0	1	96	1	96	1.37e-62	192
Solyc07g042850.2.1	gi|723716561|ref|XP_010323960.1	100	144	0	0	1	144	1	144	1.39e-100	290
Solyc07g043350.3.1	gi|698515731|ref|XP_009802743.1	39.259	135	47	5	91	195	14	143	2.43e-11	67.8
Solyc07g047827.1.1	gi|590712129|ref|XP_007049302.1	42.609	115	55	4	17	123	14	125	3.58e-14	68.9
Solyc07g047870.1.1	gi|723716089|ref|XP_010323882.1	100	182	0	0	1	182	1	182	4.82e-102	296
Solyc07g049630.1.1	gi|460395859|ref|XP_004243497.1	100	128	0	0	1	128	1	128	2.01e-90	262
Solyc07g052160.1.1	gi|970015640|ref|XP_015068883.1	78.75	80	13	2	2	80	559	635	3.42e-28	110
Solyc07g052310.1.1	gi|922366987|ref|XP_013455660.1	63.158	57	21	0	1	57	41	97	2.08e-14	66.2
Solyc07g052950.3.1	gi|460395732|ref|XP_004243435.1	100	140	0	0	1	140	1	140	4.75e-98	282
Solyc07g052990.1.1	gi|460395724|ref|XP_004243431.1	100	79	0	0	1	79	33	111	3.46e-52	162
Solyc07g053225.1.1	gi|723715476|ref|XP_010323774.1	100	205	0	0	1	205	1	205	8.08e-148	413
Solyc07g053430.4.1	gi|460395663|ref|XP_004243401.1	68.421	133	42	0	1	133	1	133	3.54e-45	152
Solyc07g056080.1.1	gi|723714664|ref|XP_010323633.1	95.181	83	2	1	1	81	1	83	4.8e-40	131
Solyc07g056090.1.1	gi|723714664|ref|XP_010323633.1	68.627	51	15	1	1	51	1	50	6.25e-16	70.1
Solyc07g056100.1.1	gi|723714664|ref|XP_010323633.1	91.935	62	5	0	115	176	1	62	1.72e-24	96.3
Solyc07g056100.1.1	gi|723714664|ref|XP_010323633.1	69.231	52	15	1	1	52	1	51	6.17e-16	74.3
Solyc07g061890.1.1	gi|460397522|ref|XP_004244316.1	100	183	0	0	1	183	1	183	6.28e-132	371
Solyc07g061930.1.1	gi|723719149|ref|XP_004244311.2	100	64	0	0	1	64	1528	1591	1.8e-31	119
Solyc07g061930.1.1	gi|723719149|ref|XP_004244311.2	88.525	61	7	0	1	61	638	698	2.55e-23	95.9
Solyc07g062800.1.1	gi|703106210|ref|XP_010098442.1	57.895	76	32	0	1	76	1	76	2.22e-25	94
Solyc07g063170.1.1	gi|460397346|ref|XP_004244228.1	100	168	0	0	1	168	1	168	5.97e-118	335
Solyc07g063980.1.1	gi|697152384|ref|XP_009630430.1	41.176	153	67	4	45	176	296	446	2.26e-24	103
Solyc07g063990.1.1	gi|971573239|ref|XP_015170159.1	66.738	466	88	8	8	464	2	409	2.26e-128	394
Solyc07g063990.1.1	gi|971573239|ref|XP_015170159.1	45.055	91	49	1	568	658	312	401	1.2e-14	82.8
Solyc07g063990.1.1	gi|971573239|ref|XP_015170159.1	41.758	91	52	1	725	815	312	401	4.99e-12	74.7
Solyc07g064000.1.1	gi|697152384|ref|XP_009630430.1	35.217	230	88	9	35	214	228	446	4.7e-17	84.3
Solyc07g064770.2.1	gi|460397584|ref|XP_004244347.1	100	249	0	0	1	249	1	249	1.4e-148	419
Solyc07g064860.2.1	gi|460397580|ref|XP_004244345.1	100	125	0	0	1	125	1	125	1.52e-90	262
Solyc08g005160.1.1	gi|970047555|ref|XP_015085306.1	98.246	57	1	0	1	57	1	57	7.48e-33	115
Solyc08g006580.3.1	gi|731386205|ref|XP_010648783.1	78.723	47	10	0	5	51	3	49	2.16e-20	79.3
Solyc08g006710.3.1	gi|970047980|ref|XP_015085532.1	93.701	127	8	0	1	127	1	127	6.74e-79	239
Solyc08g006760.4.1	gi|460397935|ref|XP_004244520.1	100	169	0	0	1	169	1	169	4.93e-120	340
Solyc08g006907.1.1	gi|970046179|ref|XP_015084589.1	92.308	169	10	1	78	246	10	175	7.8e-109	318
Solyc08g007280.2.1	gi|723720402|ref|XP_010324675.1	100	86	0	0	3	88	1	86	1.32e-54	174
Solyc08g007375.1.1	gi|566149246|ref|XP_006369030.1	39.516	124	67	3	1	124	1	116	1.11e-20	85.1
Solyc08g008290.3.1	gi|350538997|ref|NP_001234113.1	100	278	0	0	1	278	1	278	0	571
Solyc08g014140.1.1	gi|970028566|ref|XP_015075605.1	75.61	41	7	1	13	53	75	112	4.02e-13	65.5
Solyc08g150107.1.1	gi|723659047|ref|XP_010323047.1	92.76	221	16	0	37	257	216	436	2.48e-138	414
Solyc08g015830.1.1	gi|698506692|ref|XP_009798720.1	56.522	69	21	2	1	60	93	161	3.27e-16	73.2
Solyc08g016360.1.1	gi|971570369|ref|XP_015169402.1	71.579	95	23	1	1	91	582	676	1.67e-34	129
Solyc08g016437.1.1	gi|723751047|ref|XP_010314300.1	58.621	145	8	2	1	93	1	145	3.5e-42	144
Solyc08g016563.1.1	gi|970015284|ref|XP_015068669.1	93.939	132	8	0	11	142	98	229	3e-88	261
Solyc08g016587.1.1	gi|723720861|ref|XP_010324753.1	100	234	0	0	3	236	363	596	3.53e-166	476
Solyc08g016803.1.1	gi|723656566|ref|XP_010318225.1	91.176	68	6	0	17	84	68	135	1.27e-38	131
Solyc08g016804.1.1	gi|971549656|ref|XP_015164019.1	76.241	282	40	2	1	255	268	549	1.2e-130	385
Solyc08g036550.1.1	gi|255588412|ref|XP_002534597.1	50	84	42	0	3	86	2	85	1.65e-16	72.4
Solyc08g048507.1.1	gi|970051014|ref|XP_015087063.1	92.329	365	8	1	25	389	212	556	0	680
Solyc08g048507.1.1	gi|970051014|ref|XP_015087063.1	71.642	67	19	0	356	422	454	520	1.83e-18	94
Solyc08g048455.1.1	gi|565381972|ref|XP_006357329.1	79.167	72	15	0	27	98	1	72	8.2e-25	96.7
Solyc08g023510.3.1	gi|723721615|ref|XP_004244866.2	100	153	0	0	1	153	116	268	1.12e-111	322
Solyc08g023345.1.1	gi|723721566|ref|XP_010324787.1	82.653	98	9	1	1	90	1	98	1.36e-40	139
Solyc08g022130.3.1	gi|723721643|ref|XP_010324804.1	100	51	0	0	15	65	73	123	6.73e-30	106
Solyc08g022133.1.1	gi|723721643|ref|XP_010324804.1	97.872	47	1	0	6	52	15	61	6.52e-26	98.2
Solyc08g060870.1.1	gi|565393924|ref|XP_006362618.1	45.81	179	79	5	1	171	10	178	6.71e-40	145
Solyc08g060880.1.1	gi|565393924|ref|XP_006362618.1	37.748	151	77	4	5	148	42	182	3.72e-20	90.9
Solyc08g060945.1.1	gi|698508642|ref|XP_009799577.1	40.385	104	52	2	1	94	1	104	3.48e-13	64.7
Solyc08g061430.1.1	gi|971570631|ref|XP_015169467.1	53.571	112	39	4	9	108	1	111	4.16e-21	90.9
Solyc08g062090.1.1	gi|971570631|ref|XP_015169467.1	58.824	68	21	3	1	62	1	67	1.56e-17	80.9
Solyc08g062290.4.1	gi|723722189|ref|XP_010325016.1	63.725	102	0	1	1	65	19	120	1.75e-32	112
Solyc08g062720.1.1	gi|970057727|ref|XP_015055530.1	81.356	59	11	0	24	82	16	74	1.52e-20	84.3
Solyc08g062840.1.1	gi|697132074|ref|XP_009620079.1	72	250	52	8	1	237	1	245	2.22e-99	294
Solyc08g066290.3.1	gi|970014823|ref|XP_015068411.1	98.507	67	1	0	2	68	168	234	1.9e-42	141
Solyc08g066780.2.1	gi|970046687|ref|XP_015084851.1	87.5	120	12	1	1	120	1	117	9.69e-71	215
Solyc08g066910.1.1	gi|723722793|ref|XP_010325111.1	63.298	188	4	2	1	123	1	188	1.72e-57	181
Solyc08g067400.1.1	gi|848894525|ref|XP_012847302.1	60.938	64	24	1	1	63	95	158	4.83e-21	84.7
Solyc08g067560.2.1	gi|723722978|ref|XP_010325139.1	100	138	0	0	1	138	1	138	2.74e-100	288
Solyc08g067580.3.1	gi|723722978|ref|XP_010325139.1	95.082	122	3	1	1	119	1	122	1.4e-80	237
Solyc08g067600.2.1	gi|970046687|ref|XP_015084851.1	84.444	135	18	2	35	169	1	132	3.35e-79	236
Solyc08g067690.2.1	gi|723722995|ref|XP_010325142.1	100	137	0	0	1	137	1	137	6.87e-97	279
Solyc08g067740.4.1	gi|723722998|ref|XP_010325143.1	100	138	0	0	1	138	1	138	5.2e-99	285
Solyc08g068380.3.1	gi|970022265|ref|XP_015072418.1	58.376	197	77	2	9	204	51	243	4.71e-77	241
Solyc08g074890.4.1	gi|460401073|ref|XP_004246054.1	100	117	0	0	1	117	1	117	7.35e-83	242
Solyc08g075370.3.1	gi|350539109|ref|NP_001234119.1	100	184	0	0	1	184	1	184	2.56e-115	329
Solyc08g076170.1.1	gi|566146651|ref|XP_006368337.1	45.122	82	38	2	1	82	53	127	1.07e-14	68.6
Solyc08g076883.1.1	gi|970045807|ref|XP_015084387.1	96.416	279	10	0	1	279	411	689	4.65e-121	369
Solyc08g078360.1.1	gi|731419834|ref|XP_002266742.2	30.496	141	90	2	48	181	63	202	3.14e-11	65.1
Solyc08g080980.4.1	gi|460400175|ref|XP_004245611.1	100	244	0	0	19	262	58	301	3.11e-180	501
Solyc08g080990.3.1	gi|723724370|ref|XP_010325410.1	100	393	0	0	1	393	1	393	0	805
Solyc08g081440.2.1	gi|703071566|ref|XP_010089063.1	62	50	18	1	48	96	1	50	1.44e-11	60.1
Solyc08g081455.1.1	gi|723724225|ref|XP_010325386.1	100	84	0	0	8	91	1	84	1.54e-54	168
Solyc08g082130.3.1	gi|460400003|ref|XP_004245525.1	100	176	0	0	1	176	1	176	2.99e-126	356
Solyc08g082190.3.1	gi|697182688|ref|XP_009600355.1	62.802	207	33	13	1	190	1	180	5.68e-51	167
Solyc08g082370.1.1	gi|697139471|ref|XP_009623824.1	70.642	109	23	2	1	100	1	109	3.45e-32	113
Solyc08g082380.1.1	gi|697121201|ref|XP_009614572.1	61.314	137	41	6	1	126	6	141	1e-31	115
Solyc09g005510.1.1	gi|723728763|ref|XP_010326072.1	93.421	76	5	0	1	76	1	76	1.03e-38	136
Solyc09g150100.1.1	gi|460402866|ref|XP_004246931.1	96.296	27	1	0	19	45	1	27	1.93e-11	61.6
Solyc09g005800.2.1	gi|723728746|ref|XP_010326067.1	96.703	91	2	1	1	90	1	91	7.97e-54	177
Solyc09g007880.1.1	gi|703141517|ref|XP_010107522.1	57.627	59	22	1	1	59	1	56	1.41e-14	65.5
Solyc09g007980.1.1	gi|568855808|ref|XP_006481488.1	40.196	102	52	6	1	98	1	97	4.42e-12	61.6
Solyc09g009160.3.1	gi|723727969|ref|XP_010325936.1	91.343	566	0	1	1	566	393	909	0	1030
Solyc09g009930.2.1	gi|460402004|ref|XP_004246505.1	100	91	0	0	1	91	1	91	4.57e-59	180
Solyc09g012040.1.1	gi|971554541|ref|XP_015165197.1	83.117	77	9	1	69	141	1	77	8.57e-38	134
Solyc09g014642.1.1	gi|723726962|ref|XP_010325788.1	100	118	0	0	1	118	167	284	1.69e-80	242
Solyc09g014950.2.1	gi|723726907|ref|XP_010325780.1	100	175	0	0	1	175	1	175	5.57e-128	360
Solyc09g015430.3.1	gi|694402830|ref|XP_009376398.1	49.425	87	32	3	14	95	19	98	9.26e-16	71.2
Solyc09g018000.1.1	gi|565393249|ref|XP_006362294.1	69.091	55	10	1	45	92	161	215	1.49e-11	64.3
Solyc09g018180.3.1	gi|970051791|ref|XP_015087490.1	96	50	2	0	1	50	1	50	1.77e-26	102
Solyc09g018620.1.1	gi|970056669|ref|XP_015054955.1	66.279	86	29	0	1	86	1	86	2.93e-29	106
Solyc09g018900.3.1	gi|697095182|ref|XP_009610106.1	86.667	45	6	0	1	45	41	85	5.45e-22	85.5
Solyc09g042670.4.1	gi|460402969|ref|XP_004246979.1	100	87	0	0	1	87	26	112	6.56e-58	177
Solyc09g042723.1.1	gi|971586317|ref|XP_015160757.1	77.477	111	22	1	1	108	96	206	3.53e-54	173
Solyc09g047935.1.1	gi|970012894|ref|XP_015067398.1	81.553	103	19	0	1	103	78	180	2.12e-55	175
Solyc09g055265.1.1	gi|971569025|ref|XP_015169019.1	93.182	44	3	0	38	81	3	46	6.22e-22	92.8
Solyc09g056090.1.1	gi|675895248|ref|YP_009049722.1	93.182	44	3	0	1	44	1	44	2.98e-19	81.3
Solyc09g057860.1.1	gi|971564167|ref|XP_015167689.1	57.343	143	57	2	2	143	198	337	4.8e-47	159
Solyc09g059250.1.1	gi|971534105|ref|XP_015164156.1	86.022	93	9	1	7	95	35	127	1.14e-50	162
Solyc09g059260.4.1	gi|971565335|ref|XP_015168002.1	82.609	46	8	0	28	73	1	46	1.39e-19	84
Solyc09g150134.1.1	gi|970056065|ref|XP_015089677.1	80.645	62	12	0	1	62	1	62	1.05e-26	105
Solyc09g059565.1.1	gi|698508221|ref|XP_009799396.1	40.865	208	88	8	2	177	89	293	9.79e-35	130
Solyc09g061470.1.1	gi|698540005|ref|XP_009765616.1	45.714	70	37	1	14	82	64	133	1.66e-11	61.6
Solyc09g061480.1.1	gi|698540005|ref|XP_009765616.1	52.222	90	35	2	2	83	26	115	3.76e-20	84.3
Solyc09g061520.1.1	gi|971544013|ref|XP_015162553.1	82.353	119	21	0	8	126	1	119	5.51e-61	191
Solyc09g062970.1.1	gi|970049560|ref|XP_015086293.1	98.889	90	1	0	1	90	25	114	8.88e-43	139
Solyc09g064620.3.1	gi|970014177|ref|XP_015068075.1	93.878	49	3	0	1	49	5	53	3.43e-23	98.2
Solyc09g065025.1.1	gi|970065655|ref|XP_015059787.1	53.448	58	27	0	1	58	40	97	3.77e-13	65.9
Solyc09g066325.1.1	gi|970067745|ref|XP_015060978.1	66.265	83	7	1	1	62	134	216	2.37e-27	102
Solyc09g066390.1.1	gi|971557897|ref|XP_015166056.1	74.483	145	28	3	5	144	122	262	4.42e-62	196
Solyc09g073040.3.1	gi|460404032|ref|XP_004247489.1	100	166	0	0	1	166	1	166	4.81e-117	332
Solyc09g074040.1.1	gi|460404034|ref|XP_004247490.1	35.938	192	73	12	7	177	1	163	1.84e-13	70.5
Solyc09g075630.1.1	gi|255548525|ref|XP_002515319.1	47.778	90	40	3	1	90	1	83	4.03e-16	71.2
Solyc09g075880.3.1	gi|697099213|ref|XP_009630680.1	55.072	69	26	1	1	64	1	69	1.78e-20	82
Solyc09g082840.1.1	gi|697099693|ref|XP_009587480.1	49.333	75	36	2	60	134	1	73	3.7e-18	80.9
Solyc09g090710.3.1	gi|460404606|ref|XP_004247772.1	94.815	135	7	0	6	140	59	193	3.51e-89	262
Solyc09g090770.2.1	gi|697121271|ref|XP_009614608.1	92.424	66	5	0	1	66	33	98	3.01e-36	123
Solyc09g091380.1.1	gi|970051304|ref|XP_015087239.1	96.503	143	5	0	1	143	1	143	2.95e-85	250
Solyc09g092750.3.1	gi|565385862|ref|XP_006358776.1	62.366	93	16	2	1	74	1	93	2.37e-25	94.7
Solyc09g082810.3.1	gi|806638617|ref|NP_001292912.1	100	59	0	0	1	59	1	59	2.38e-32	115
Solyc09g097790.1.1	gi|970051326|ref|XP_015087252.1	100	31	0	0	43	73	335	365	3.62e-18	81.6
Solyc09g097940.1.1	gi|697168836|ref|XP_009593311.1	48.352	91	32	4	1	91	1	76	1.17e-17	76.6
Solyc09g098300.3.1	gi|565398250|ref|XP_006364691.1	98.913	92	0	1	1	91	1	92	2e-52	163
Solyc09g098310.3.1	gi|970049530|ref|XP_015086279.1	100	93	0	0	1	93	1	93	1.86e-55	171
Solyc10g005970.1.1	gi|970057689|ref|XP_015055507.1	93.216	398	23	1	1	398	1	394	0	639
Solyc10g006810.4.1	gi|723734612|ref|XP_010327150.1	100	205	0	0	1	205	269	473	4.08e-142	409
Solyc10g009260.1.1	gi|224130648|ref|XP_002320893.1	45.614	57	31	0	1	57	34	90	2.24e-15	68.9
Solyc10g009470.1.1	gi|460374871|ref|XP_004233232.1	43.704	135	51	4	1	111	20	153	4.52e-25	99
Solyc10g009630.1.1	gi|723691190|ref|XP_010319668.1	81.159	69	13	0	47	115	9	77	5.2e-28	104
Solyc10g011700.4.1	gi|460405968|ref|XP_004248446.1	100	125	0	0	1	125	1	125	1.13e-89	259
Solyc10g012000.1.1	gi|698525792|ref|XP_009759725.1	53.846	91	41	1	19	108	28	118	2.08e-28	113
Solyc10g012090.2.1	gi|565385555|ref|XP_006358667.1	93.023	43	3	0	1	43	1	43	8.33e-22	85.9
Solyc10g018490.1.1	gi|723735805|ref|XP_010327363.1	100	38	0	0	33	70	104	141	3.38e-20	82.4
Solyc10g018490.1.1	gi|723735805|ref|XP_010327363.1	100	33	0	0	1	33	1	33	9.99e-17	73.6
Solyc10g018620.1.1	gi|697187790|ref|XP_009602927.1	37.987	308	123	8	1	242	263	568	1.15e-51	183
Solyc10g018630.3.1	gi|697187790|ref|XP_009602927.1	31.19	311	104	8	1	206	263	568	3.25e-31	125
Solyc10g018880.1.1	gi|697154288|ref|XP_009631385.1	50.769	130	49	3	4	132	465	580	4.41e-22	98.2
Solyc10g039215.1.1	gi|970023261|ref|XP_015072966.1	48.951	143	61	5	9	151	1	131	2.85e-30	111
Solyc10g061950.3.1	gi|971568025|ref|XP_015168772.1	75.61	82	20	0	1	82	89	170	3.24e-30	109
Solyc10g045030.1.1	gi|970057388|ref|XP_015055341.1	56.79	81	34	1	59	139	122	201	6.56e-19	85.1
Solyc10g045320.2.1	gi|460406757|ref|XP_004248826.1	100	113	0	0	1	113	1	113	2.66e-78	230
Solyc10g045453.1.1	gi|970061575|ref|XP_015057623.1	80	35	7	0	23	57	11	45	1.76e-12	61.6
Solyc10g046990.2.1	gi|697131025|ref|XP_009619567.1	60.36	111	11	4	1	78	1	111	2.53e-25	95.1
Solyc10g048110.1.1	gi|970057388|ref|XP_015055341.1	63.736	91	17	1	2	76	8	98	2.32e-28	107
Solyc10g049515.1.1	gi|971542998|ref|XP_015162300.1	70	40	12	0	37	76	117	156	2.85e-12	65.1
Solyc10g049917.1.1	gi|970055480|ref|XP_015089386.1	81.818	44	8	0	54	97	38	81	2.8e-19	80.9
Solyc10g050065.1.1	gi|698574071|ref|XP_009775569.1	62.727	110	39	1	6	113	184	293	2.11e-38	135
Solyc10g050227.1.1	gi|723730395|ref|XP_010326371.1	60.714	84	30	1	1	84	47	127	1.11e-25	100
Solyc10g050457.1.1	gi|723736485|ref|XP_010327462.1	100	151	0	0	1	151	1	151	1.68e-108	309
Solyc10g050460.1.1	gi|971553489|ref|XP_015164962.1	89.394	66	7	0	1	66	59	124	6.38e-26	96.3
Solyc10g050510.1.1	gi|698563602|ref|XP_009772747.1	73.684	57	13	2	1	56	1	56	3.19e-17	72
Solyc10g050560.1.1	gi|970045483|ref|XP_015084192.1	81.429	70	6	1	1	70	86	148	1.67e-29	106
Solyc10g050895.1.1	gi|970051014|ref|XP_015087063.1	68.254	189	2	2	1	131	368	556	3.54e-73	239
Solyc10g051260.3.1	gi|723737183|ref|XP_010327573.1	100	127	0	0	1	127	1	127	7.76e-92	269
Solyc10g052714.1.1	gi|723736297|ref|XP_004248704.2	100	61	0	0	1	61	605	665	7.7e-35	129
Solyc10g052718.1.1	gi|970060784|ref|XP_015057169.1	75	40	10	0	27	66	2	41	9.61e-12	63.5
Solyc10g052817.1.1	gi|723700795|ref|XP_010321275.1	65.672	67	17	1	20	80	128	194	3.66e-20	84.3
Solyc10g150134.1.1	gi|970060784|ref|XP_015057169.1	66.667	78	26	0	1	78	5	82	4.3e-27	105
Solyc10g054620.1.1	gi|971586529|ref|XP_015160820.1	82	50	9	0	2	51	951	1000	1.01e-20	88.2
Solyc10g054625.1.1	gi|565344323|ref|XP_006339266.1	51.807	83	29	3	1	74	1039	1119	4.95e-14	72.4
Solyc10g055375.1.1	gi|698531625|ref|XP_009762645.1	64.103	78	25	1	8	82	4	81	6.44e-25	99
Solyc10g055420.2.1	gi|971585965|ref|XP_015160664.1	73.81	84	21	1	1	83	1	84	1.15e-36	124
Solyc10g074437.1.1	gi|971585965|ref|XP_015160664.1	73.494	83	21	1	1	82	1	83	2.73e-34	118
Solyc10g074450.1.1	gi|971585965|ref|XP_015160664.1	74.576	59	14	1	1	58	1	59	6.65e-22	85.5
Solyc10g076945.1.1	gi|970050226|ref|XP_015086631.1	91.892	148	10	1	6	151	531	678	2.16e-86	276
Solyc10g079795.1.1	gi|723740158|ref|XP_010312407.1	88.06	67	8	0	76	142	2360	2426	5.37e-31	121
Solyc10g079900.3.1	gi|723738374|ref|XP_010312114.1	100	276	0	0	1	276	231	506	0	581
Solyc10g079900.3.1	gi|723738374|ref|XP_010312114.1	86.17	94	13	0	14	107	112	205	1.94e-42	156
Solyc10g079900.3.1	gi|723738374|ref|XP_010312114.1	88	50	6	0	59	108	112	161	8.37e-18	88.2
Solyc10g080170.1.1	gi|970057703|ref|XP_015055515.1	61.765	136	36	2	1	120	1	136	1.02e-37	134
Solyc10g080360.1.1	gi|566208816|ref|XP_006373773.1	49.254	67	30	2	1	63	1	67	8.86e-11	56.2
Solyc10g080370.1.1	gi|566208816|ref|XP_006373773.1	50.746	67	31	1	1	65	1	67	3.63e-12	59.7
Solyc10g081000.1.1	gi|460407780|ref|XP_004249328.1	100	150	0	0	1	150	1	150	4.01e-103	296
Solyc10g081950.3.1	gi|970057443|ref|XP_015055372.1	96.203	79	3	0	1	79	220	298	7.23e-50	163
Solyc10g082068.1.1	gi|723676380|ref|XP_010317031.1	96.429	168	6	0	1	168	841	1008	5.75e-106	330
Solyc10g083370.1.1	gi|971536011|ref|XP_015165324.1	57.377	61	26	0	59	119	1	61	5.74e-11	63.5
Solyc10g084070.1.1	gi|697134363|ref|XP_009621234.1	53.165	79	37	0	2	80	21	99	8.11e-25	95.1
Solyc10g084190.1.1	gi|723739305|ref|XP_010312261.1	100	71	0	0	1	71	383	453	1.86e-30	115
Solyc10g084730.2.1	gi|460408196|ref|XP_004249532.1	100	200	0	0	1	200	1	200	1.67e-146	409
Solyc10g086230.1.1	gi|697134363|ref|XP_009621234.1	49.333	75	37	1	6	80	26	99	6.66e-16	72.4
Solyc11g006635.1.1	gi|971587820|ref|XP_015161219.1	79.167	48	7	1	2	46	308	355	1.78e-15	73.6
Solyc11g006783.1.1	gi|698447456|ref|XP_009770860.1	46.809	94	47	3	4	94	3	96	5.1e-16	71.6
Solyc11g006890.2.1	gi|970061895|ref|XP_015057820.1	96.61	118	4	0	1	118	1	118	1.98e-79	233
Solyc11g007825.1.1	gi|697178311|ref|XP_009598133.1	53.165	158	46	5	2	133	21	176	1.76e-41	140
Solyc11g008750.1.1	gi|723741414|ref|XP_010312621.1	100	127	0	0	101	227	1	127	6.89e-89	262
Solyc11g010390.1.1	gi|723743086|ref|XP_010312897.1	100	139	0	0	1	139	1	139	1.37e-81	240
Solyc11g010530.2.1	gi|723741600|ref|XP_010312642.1	100	94	0	0	1	94	1	94	9.6e-52	161
Solyc11g012325.1.1	gi|460409684|ref|XP_004250268.1	100	151	0	0	1	151	1	151	4.66e-71	215
Solyc11g012490.2.1	gi|723742193|ref|XP_010312748.1	100	134	0	0	1	134	1	134	1.54e-95	275
Solyc11g012500.3.1	gi|723742196|ref|XP_010312749.1	88.426	216	0	1	1	216	1	191	1.26e-133	377
Solyc11g013130.2.1	gi|723742424|ref|XP_010312785.1	100	93	0	0	1	93	1	93	2.58e-57	176
Solyc11g017060.2.1	gi|723742609|ref|XP_010312822.1	100	182	0	0	1	182	1	182	2.63e-135	380
Solyc11g018630.1.1	gi|970045651|ref|XP_015084291.1	63.333	90	32	1	7	95	363	452	4.46e-30	115
Solyc11g018850.1.1	gi|723742795|ref|XP_010312851.1	92.308	65	5	0	1	65	1	65	9.48e-39	129
Solyc11g020600.1.1	gi|971575775|ref|XP_015170807.1	52.778	108	51	0	77	184	175	282	9.98e-30	115
Solyc11g021360.3.1	gi|460390052|ref|XP_004240656.1	89.474	38	4	0	7	44	172	209	1.64e-16	76.3
Solyc11g030590.1.1	gi|970061428|ref|XP_015057521.1	90.385	104	10	0	8	111	70	173	1.25e-46	152
Solyc11g030700.1.1	gi|460410458|ref|XP_004250645.1	100	75	0	0	1	75	1	75	5.42e-46	154
Solyc11g030800.1.1	gi|57013954|ref|YP_173426.1	70.69	58	7	1	1	58	40	87	3.12e-19	80.1
Solyc11g030810.1.1	gi|698543443|ref|XP_009766745.1	36.134	119	68	4	30	147	232	343	1.51e-11	66.2
Solyc11g033250.3.1	gi|971534105|ref|XP_015164156.1	82.353	170	28	1	16	183	4	173	2.89e-97	283
Solyc11g045675.1.1	gi|723703087|ref|XP_010321584.1	94.175	103	6	0	1	103	124	226	6.52e-66	205
Solyc11g045550.1.1	gi|698504494|ref|XP_009797758.1	33.766	154	55	4	16	124	31	182	2.98e-14	78.2
Solyc11g044570.3.1	gi|970066156|ref|XP_015060048.1	77.07	157	22	1	3	145	31	187	4.73e-70	234
Solyc11g044570.3.1	gi|970066156|ref|XP_015060048.1	64.55	189	23	1	139	283	41	229	1.31e-61	212
Solyc11g044430.1.1	gi|970002493|ref|XP_015061993.1	88.983	118	13	0	1	118	817	934	2.74e-64	214
Solyc11g039800.2.1	gi|698516048|ref|XP_009802910.1	48.649	74	36	1	62	135	65	136	5.82e-15	76.3
Solyc11g039730.1.1	gi|971582541|ref|XP_015159786.1	58.621	58	24	0	8	65	88	145	1.06e-17	78.2
Solyc11g038350.2.1	gi|460393402|ref|XP_004242298.1	90	40	4	0	3	42	308	347	9.21e-15	75.1
Solyc11g150141.1.1	gi|971571921|ref|XP_015169821.1	80.952	42	8	0	45	86	161	202	3.57e-16	77
Solyc11g063480.1.1	gi|675895248|ref|YP_009049722.1	91.176	102	9	0	1	102	1	102	5.96e-61	185
Solyc11g065310.3.1	gi|723744815|ref|XP_010313259.1	100	50	0	0	1	50	51	100	1.15e-26	96.7
Solyc11g065410.1.1	gi|971553489|ref|XP_015164962.1	55.914	93	7	1	22	80	1	93	9.45e-24	91.3
Solyc11g065420.3.1	gi|460411043|ref|XP_004250924.1	100	75	0	0	1	75	69	143	1.43e-46	149
Solyc11g066460.1.1	gi|697166670|ref|XP_009592165.1	62.5	216	75	3	2	213	3	216	6.13e-87	260
Solyc11g068410.1.1	gi|698521216|ref|XP_009757415.1	68.919	74	23	0	14	87	241	314	1.73e-28	108
Solyc11g068560.2.1	gi|565394460|ref|XP_006362876.1	76.923	130	21	2	1	121	1	130	9.32e-53	167
Solyc11g069900.3.1	gi|723745955|ref|XP_010313438.1	100	57	0	0	1	57	14	70	3.19e-36	120
Solyc11g070180.1.1	gi|723746025|ref|XP_010313450.1	89.262	149	13	1	1	149	1	146	1.38e-87	259
Solyc11g071780.1.1	gi|460412089|ref|XP_004251435.1	100	168	0	0	1	168	1	168	1.78e-125	353
Solyc11g072670.1.1	gi|565399203|ref|XP_006365147.1	75.188	133	29	4	93	223	57	187	1.8e-47	159
Solyc12g005000.1.1	gi|723746926|ref|XP_010313641.1	100	90	0	0	1	90	1	90	5.04e-61	184
Solyc12g005550.3.1	gi|723749353|ref|XP_010314045.1	97.753	89	2	0	1	89	1	89	1.21e-57	179
Solyc12g005645.1.1	gi|697134773|ref|XP_009621432.1	58.642	162	49	3	17	161	1	161	7.21e-46	152
Solyc12g008560.1.1	gi|359484530|ref|XP_003633116.1	62.162	74	26	1	1	74	1	72	3.04e-24	91.3
Solyc12g010160.1.1	gi|565366962|ref|XP_006350150.1	64.167	120	24	2	6	107	14	132	2.03e-13	68.9
Solyc12g010460.2.1	gi|566174707|ref|XP_006381063.1	53.409	88	29	4	19	95	18	104	4.58e-18	77
Solyc12g010610.3.1	gi|723749449|ref|XP_010314070.1	100	201	0	0	1	201	195	395	2.41e-141	404
Solyc12g010630.1.1	gi|723749449|ref|XP_010314070.1	92.683	82	6	0	1	82	1	82	3.97e-46	156
Solyc12g010710.1.1	gi|566201239|ref|XP_006376518.1	34.028	144	60	4	2	140	5	118	9.34e-15	70.5
Solyc12g011150.1.1	gi|723748358|ref|XP_004252097.2	100	86	0	0	1	86	38	123	1.05e-58	180
Solyc12g011410.1.1	gi|970065708|ref|XP_015059816.1	100	53	0	0	1	53	122	174	1.26e-32	114
Solyc12g013520.3.1	gi|723748447|ref|XP_010313885.1	100	184	0	0	1	184	1	184	2.45e-132	380
Solyc12g013520.3.1	gi|723748447|ref|XP_010313885.1	44.262	183	49	3	218	373	28	184	5.84e-40	145
Solyc12g013530.2.1	gi|460412918|ref|XP_004251843.1	100	207	0	0	1	207	1	207	4.18e-155	432
Solyc12g013540.2.1	gi|460412920|ref|XP_004251844.1	100	181	0	0	1	181	1	181	7.93e-131	368
Solyc12g014160.3.1	gi|460413003|ref|XP_004251885.1	100	56	0	0	1	56	600	655	1.49e-30	115
Solyc12g015923.1.1	gi|970015652|ref|XP_015068889.1	71.503	193	14	1	1	152	75	267	1.31e-86	259
Solyc12g017263.1.1	gi|971579818|ref|XP_015159068.1	84.416	77	10	1	18	92	1	77	4.25e-33	122
Solyc12g017265.1.1	gi|970009503|ref|XP_015065634.1	39.796	98	42	4	34	117	54	148	2.11e-12	64.7
Solyc12g017620.1.1	gi|723722978|ref|XP_010325139.1	92.742	124	7	1	1	124	1	122	1.25e-78	232
Solyc12g019645.1.1	gi|723749166|ref|XP_010314008.1	96.471	85	3	0	24	108	1	85	1.36e-57	181
Solyc12g077430.1.1	gi|565395120|ref|XP_006363195.1	81.818	55	9	1	1	54	143	197	2.19e-18	83.6
Solyc12g026470.2.1	gi|723749734|ref|XP_010314126.1	100	77	0	0	1	77	1	77	1.49e-51	160
Solyc12g070156.2.1	gi|971553489|ref|XP_015164962.1	83.962	106	17	0	9	114	1	106	1.3e-55	173
Solyc12g062170.1.1	gi|723750033|ref|XP_010314560.1	100	106	0	0	1	106	1	106	2.06e-71	212
Solyc12g062850.1.1	gi|971558434|ref|XP_015166198.1	68.831	77	24	0	1	77	1	77	6.07e-32	118
Solyc12g035380.1.1	gi|970022372|ref|XP_015072477.1	40.816	98	57	1	106	203	22	118	1.61e-12	71.6
Solyc12g036080.1.1	gi|970066620|ref|XP_015060326.1	59.848	132	51	1	1	130	191	322	5.35e-33	126
Solyc12g036080.1.1	gi|970066620|ref|XP_015060326.1	59.848	132	51	1	1	130	221	352	5.35e-33	126
Solyc12g036080.1.1	gi|970066620|ref|XP_015060326.1	59.848	132	51	1	1	130	251	382	5.35e-33	126
Solyc12g036080.1.1	gi|970066620|ref|XP_015060326.1	59.848	132	51	1	1	130	281	412	5.35e-33	126
Solyc12g036080.1.1	gi|970066620|ref|XP_015060326.1	59.848	132	51	1	1	130	311	442	5.35e-33	126
Solyc12g036080.1.1	gi|970066620|ref|XP_015060326.1	59.848	132	51	1	1	130	341	472	5.35e-33	126
Solyc12g036080.1.1	gi|970066620|ref|XP_015060326.1	59.848	132	51	1	1	130	371	502	5.35e-33	126
Solyc12g036080.1.1	gi|970066620|ref|XP_015060326.1	59.848	132	51	1	1	130	401	532	5.35e-33	126
Solyc12g036080.1.1	gi|970066620|ref|XP_015060326.1	59.848	132	51	1	1	130	431	562	5.35e-33	126
Solyc12g036080.1.1	gi|970066620|ref|XP_015060326.1	59.848	132	51	1	1	130	461	592	5.35e-33	126
Solyc12g036080.1.1	gi|970066620|ref|XP_015060326.1	59.848	132	51	1	1	130	491	622	5.35e-33	126
Solyc12g036080.1.1	gi|970066620|ref|XP_015060326.1	59.848	132	51	1	1	130	521	652	5.35e-33	126
Solyc12g036080.1.1	gi|970066620|ref|XP_015060326.1	59.848	132	51	1	1	130	551	682	5.35e-33	126
Solyc12g036080.1.1	gi|970066620|ref|XP_015060326.1	59.848	132	51	1	1	130	581	712	5.35e-33	126
Solyc12g036080.1.1	gi|970066620|ref|XP_015060326.1	59.848	132	51	1	1	130	611	742	5.35e-33	126
Solyc12g036080.1.1	gi|970066620|ref|XP_015060326.1	59.848	132	51	1	1	130	641	772	5.35e-33	126
Solyc12g036080.1.1	gi|970066620|ref|XP_015060326.1	59.848	132	51	1	1	130	671	802	5.35e-33	126
Solyc12g036080.1.1	gi|970066620|ref|XP_015060326.1	59.848	132	51	1	1	130	701	832	5.35e-33	126
Solyc12g036080.1.1	gi|970066620|ref|XP_015060326.1	59.848	132	51	1	1	130	731	862	5.35e-33	126
Solyc12g036080.1.1	gi|970066620|ref|XP_015060326.1	59.848	132	51	1	1	130	761	892	5.35e-33	126
Solyc12g036080.1.1	gi|970066620|ref|XP_015060326.1	59.848	132	51	1	1	130	791	922	5.35e-33	126
Solyc12g036080.1.1	gi|970066620|ref|XP_015060326.1	59.848	132	51	1	1	130	821	952	5.35e-33	126
Solyc12g036080.1.1	gi|970066620|ref|XP_015060326.1	60.305	131	50	1	1	129	891	1021	1.27e-32	125
Solyc12g036080.1.1	gi|970066620|ref|XP_015060326.1	58.156	141	47	1	2	130	92	232	1.52e-32	125
Solyc12g036080.1.1	gi|970066620|ref|XP_015060326.1	56.338	142	50	1	1	130	151	292	2.95e-32	124
Solyc12g036080.1.1	gi|970066620|ref|XP_015060326.1	65.574	122	40	1	11	130	1	122	3.03e-32	124
Solyc12g036080.1.1	gi|970066620|ref|XP_015060326.1	58.333	132	53	1	1	130	841	972	1.05e-31	123
Solyc12g036080.1.1	gi|970066620|ref|XP_015060326.1	60.769	130	49	1	3	130	43	172	4.28e-31	121
Solyc12g036080.1.1	gi|970066620|ref|XP_015060326.1	59.091	132	52	1	1	130	851	982	1.2e-30	120
Solyc12g036080.1.1	gi|970066620|ref|XP_015060326.1	59.848	132	51	1	1	130	51	182	1.53e-28	114
Solyc12g036080.1.1	gi|970066620|ref|XP_015060326.1	59.292	113	44	1	1	111	911	1023	8.26e-24	100
Solyc12g036080.1.1	gi|970066620|ref|XP_015060326.1	59.615	104	40	1	1	102	921	1024	1.67e-22	97.1
Solyc12g036280.1.1	gi|970055521|ref|XP_015089407.1	75.904	83	8	1	1	83	38	108	1.37e-35	127
Solyc12g036570.1.1	gi|57013920|ref|YP_173393.1	86.842	114	15	0	6	119	1	114	3.69e-67	203
Solyc12g038343.1.1	gi|971570443|ref|XP_015169424.1	74	50	12	1	92	140	342	391	2.37e-13	70.9
Solyc12g038720.1.1	gi|675895290|ref|YP_009049764.1	98.958	96	1	0	1	96	1	96	1.37e-61	187
Solyc12g038800.1.1	gi|460390052|ref|XP_004240656.1	85.915	71	10	0	48	118	183	253	2.21e-35	128
Solyc12g039140.1.1	gi|970062174|ref|XP_015057973.1	52.212	113	52	1	24	136	207	317	6.4e-29	113
Solyc12g042350.1.1	gi|723710793|ref|XP_010322956.1	42.735	234	89	9	34	250	8	213	4.47e-30	124
Solyc12g042870.1.1	gi|723659050|ref|XP_010323051.1	54.651	430	67	9	68	390	124	532	1.89e-127	392
Solyc12g044650.3.1	gi|723751072|ref|XP_010314305.1	100	102	0	0	1	102	2	103	1.23e-71	213
Solyc12g044695.1.1	gi|970046017|ref|XP_015084501.1	91.429	70	6	0	1	70	177	246	2.99e-40	137
Solyc12g044952.1.1	gi|970066888|ref|XP_015060497.1	93.805	113	7	0	1	113	222	334	2.47e-73	225
Solyc12g049365.1.1	gi|697144431|ref|XP_009626329.1	42.105	114	49	3	24	123	27	137	1.03e-13	68.6
Solyc12g056320.1.1	gi|971580598|ref|XP_015159270.1	70.882	340	38	6	1	279	1	340	9.49e-129	374
Solyc12g057140.1.1	gi|460414334|ref|XP_004252527.1	100	136	0	0	1	136	1	136	1.38e-78	233
Solyc12g057160.1.1	gi|460414330|ref|XP_004252525.1	100	132	0	0	1	132	1	132	1.12e-75	225
Solyc12g094435.1.1	gi|723753767|ref|XP_010314843.1	60	100	1	2	1	61	1	100	6.83e-28	100
Solyc12g094740.3.1	gi|970067018|ref|XP_015060580.1	89.041	73	6	1	29	101	56	126	4.79e-38	128
Solyc12g098140.2.1	gi|970067024|ref|XP_015060584.1	98.374	123	0	1	1	123	1	121	2.11e-80	236
Solyc12g099350.1.1	gi|697183130|ref|XP_009600585.1	46.489	413	117	10	22	371	10	381	6.42e-99	303
