# Supplementary material for: The Analysis of Solanum lycopersicum Sap Dark Proteome Reveals Ordered and Disordered Protein Abundance
Source: Curr Issues Mol Biol. 2025 Sep 18;47(9):769. doi: 10.3390/cimb47090769 (PMC12468555; doi:10.3390/cimb47090769)
Supplement: Supplementary file 1 [file cimb-47-00769-s001.zip › Supp4_pfam_results_dark_proteome_s_lycopersicum.xlsx]

## Sheet: pfam_results_dark_proteome_s_ly
Proteome Dark Sequence ID	Pfam ID	Description	Length of the target sequence or profile, in residue	Bit score	Bias	E-value	InterPro domain ID	Gene Ontology
Solyc03g058490.1.1	PF14111	Domain of unknown function (DUF4283)	170	4	54	0.0071	IPR025558	-
Solyc05g150103.1.1	PF25500	Domain of unknown function (DUF7913)	121	11	53	7.6e-05	IPR057235	-
Solyc05g006285.1.1	PF00646	F-box domain	121	14	50	0.27	IPR001810	GO:0005515(InterPro)
Solyc09g090685.1.1	PF18052	Rx N-terminal domain	75	41	74	0.0057	IPR041118	-
Solyc05g043230.1.1	PF05395	Protein phosphatase inhibitor 1/DARPP-32	166	17	123	0.028	IPR008466	GO:0004864(InterPro)|GO:0007165(InterPro)
Solyc01g106300.3.1	PF12734	Cysteine-rich TM module stress tolerance	67	13	60	1.1e-06	IPR028144	-
Solyc04g024967.1.1	PF15288	Zinc knuckle	105	2	23	0.29	IPR041670	-
Solyc08g068380.3.1	PF02365	No apical meristem (NAM) protein	278	7	136	0.00054	IPR003441	GO:0003677(InterPro)|GO:0006355(InterPro)
Solyc03g083980.1.1	PF24583	Domain of unknown function (DUF7610)	186	8	83	5.8e-22	IPR056029	-
Solyc11g068410.1.1	PF13456	Reverse transcriptase-like	87	14	87	0.29	IPR002156	GO:0003676(InterPro)|GO:0004523(InterPro)
Solyc10g009260.1.1	PF16594	Putative AtpZ or ATP-synthase-associated	73	1	43	3.1e-18	IPR032238	-
Solyc02g079240.1.1	PF12609	Wound-induced protein	79	6	79	1.5e-07	IPR022251	-
Solyc11g008245.1.1	PF25052	Defensin-like family	84	1	80	0.0016	IPR010851	-
Solyc08g023510.3.1	PF24118	Domain of unknown function (DUF7392)	153	8	121	3.3e-42	IPR055816	-
Solyc06g005450.1.1	PF10712	NAD-specific glutamate dehydrogenase	195	114	195	0.00031	IPR019651	-
Solyc03g013510.1.1	PF13456	Reverse transcriptase-like	83	17	81	8.5e-06	IPR002156	GO:0003676(InterPro)|GO:0004523(InterPro)
Solyc11g010530.2.1	PF07172	Glycine rich protein family	94	7	87	3.4e-06	IPR010800	-
Solyc04g071070.2.1	PF04554	Extensin-like region	291	60	112	0.41	IPR006706	GO:0005199(InterPro)|GO:0009664(InterPro)
Solyc04g051420.3.1	PF21529	Gloven 1/2	77	12	77	2.3e-11	IPR049306	-
Solyc03g116520.1.1	PF05553	Cotton fibre expressed protein	84	57	82	2e-07	IPR008480	-
Solyc12g070156.2.1	PF06839	GRF zinc finger	114	3	44	0.0014	IPR010666	GO:0008270(InterPro)
Solyc11g008223.1.1	PF25052	Defensin-like family	90	4	80	0.00051	IPR010851	-
Solyc02g092130.2.1	PF23670	PIGBOS1-like	53	1	49	7.2e-10	IPR057394	-
Solyc09g098300.3.1	PF12734	Cysteine-rich TM module stress tolerance	91	35	91	0.0037	IPR028144	-
Solyc10g018490.1.1	PF01429	Methyl-CpG binding domain	70	31	58	0.28	IPR001739	GO:0003677(InterPro)
Solyc09g150127.1.1	PF00642	Zinc finger C-x8-C-x5-C-x3-H type (and similar)	85	55	69	1.1	IPR000571	GO:0046872(InterPro)
Solyc01g106310.3.1	PF12734	Cysteine-rich TM module stress tolerance	72	15	63	9.8e-09	IPR028144	-
Solyc07g007270.3.1	PF21529	Gloven 1/2	137	92	137	8.4e-06	IPR049306	-
Solyc04g150108.1.1	PF14990	Domain of unknown function (DUF4516)	68	17	56	4.2e-14	IPR027858	GO:0034551(InterPro)
Solyc02g077800.2.1	PF00098	Zinc knuckle	171	144	160	0.058	IPR001878	GO:0003676(InterPro)|GO:0008270(InterPro)
Solyc08g082380.1.1	PF25418	Domain of unknown function (DUF7890)	142	81	124	1e-16	IPR057212	-
Solyc03g043730.1.1	PF13966	zinc-binding in reverse transcriptase	120	28	73	2.9e-06	IPR026960	-
Solyc02g063440.3.1	PF12734	Cysteine-rich TM module stress tolerance	69	25	60	4.9e-12	IPR028144	-
Solyc06g069270.1.1	PF00582	Universal stress protein family	78	4	65	0.0039	IPR006016	-
Solyc07g064000.1.1	PF04504	Glabrous-enhancer-binding protein-like family, DBD domain	220	130	214	0.00084	IPR053932	-
Solyc08g075370.3.1	PF02162	XYPPX repeat (two copies)	184	74	89	590	IPR006031	-
Solyc08g075370.3.1	PF02162	XYPPX repeat (two copies)	184	40	55	280	IPR006031	-
Solyc08g075370.3.1	PF02162	XYPPX repeat (two copies)	184	63	78	150	IPR006031	-
Solyc02g067910.1.1	PF08213	Mitochondrial mRNA-processing protein COX24, C-terminal	125	98	122	0.00025	IPR013177	-
Solyc11g066460.1.1	PF04504	Glabrous-enhancer-binding protein-like family, DBD domain	216	71	115	0.00041	IPR053932	-
Solyc11g020600.1.1	PF13456	Reverse transcriptase-like	184	69	135	0.1	IPR002156	GO:0003676(InterPro)|GO:0004523(InterPro)
Solyc03g093075.1.1	PF21529	Gloven 1/2	66	18	66	3.5e-05	IPR049306	-
Solyc03g063357.1.1	PF03004	Plant transposase (Ptta/En/Spm family)	127	2	72	0.003	IPR004252	-
Solyc11g013130.2.1	PF12734	Cysteine-rich TM module stress tolerance	93	46	89	2e-08	IPR028144	-
Solyc12g044952.1.1	PF02902	Ulp1 protease family, C-terminal catalytic domain	113	13	74	0.0073	IPR003653	GO:0006508(InterPro)|GO:0008234(InterPro)
Solyc01g150152.1.1	PF01679	Proteolipid membrane potential modulator	109	8	40	0.09	IPR000612	GO:0016020(InterPro)
Solyc09g082810.3.1	PF07172	Glycine rich protein family	163	1	98	2e-15	IPR010800	-
Solyc02g030330.1.1	PF03108	MuDR family transposase	85	2	45	0.0021	IPR004332	-
Solyc09g064620.3.1	PF25500	Domain of unknown function (DUF7913)	121	7	49	3.4e-05	IPR057235	-
Solyc09g055265.1.1	PF13963	Transposase-associated domain	91	40	80	0.0053	IPR029480	-
Solyc04g050623.1.1	PF24552	Defensin-like	73	34	72	2.4e-06	IPR056373	-
Solyc10g012000.1.1	PF14111	Domain of unknown function (DUF4283)	184	21	76	3.6e-11	IPR025558	-
